# Supplementary material for: Effect of Yeast Culture on Reproductive Performance, Gut Microbiota, and Milk Composition in Primiparous Sows
Source: Animals (Basel). 2023 Sep 18;13(18):2954. doi: 10.3390/ani13182954 (PMC10525930; doi:10.3390/ani13182954)
Supplement: Supplementary file 1 [file animals-13-02954-s001.zip › Supplementary table.xlsx]

## Sheet: Table S1
Table S1 Metabolites detected in CON group and YC group
Metabolite	superclass	class	CON_1d_1	CON_1d_2	CON_1d_3	CON_1d_4	CON_1d_5	CON_1d_6	YC_1d_1	YC_1d_2	YC_1d_3	YC_1d_4	YC_1d_5	YC_1d_6	ratio	t.test_p.value	VIP	MZ	RT
Isothiocyanatocyclopropane	Organosulfur compounds	Isothiocyanates	6.27271e+06	6.04477e+06	4.31889e+06	4.38793e+06	4.49288e+06	4.97259e+06	3.24016e+06	7.26511e+06	3.57683e+06	7.19406e+08	3.25102e+06	3.28257e+06	24.2712	0.515621	0.856591	100.011	0.617067
Isothiocyanatocyclopropane	Organosulfur compounds	Isothiocyanates	4.8682e+08	5.46297e+08	4.59732e+08	5.38517e+08	6.0643e+08	5.63376e+08	5.49339e+08	5.24136e+08	5.3526e+08	7.66697e+08	5.76679e+08	5.26418e+08	1.08664	0.31046	0.251579	100.024	0.61852
Choline	Organic nitrogen compounds	Organonitrogen compounds	1.39668e+09	1.37628e+09	1.33594e+09	1.39231e+09	1.43157e+09	1.37438e+09	1.27615e+09	1.40661e+09	1.39386e+09	1.92743e+09	1.4966e+09	1.40894e+09	1.07252	0.340111	0.300522	104.107	0.753457
Quinone	Organic oxygen compounds	Organooxygen compounds	2.54315e+06	1.63813e+06	2.24693e+06	3.0606e+06	2.97121e+06	2.56271e+06	1.71503e+06	2.32957e+06	2.1266e+06	3.75724e+06	2.99256e+06	2.64675e+06	1.03628	0.86911	0.256219	109.04	0.616815
Quinone	Organic oxygen compounds	Organooxygen compounds	1.45161e+08	1.44576e+08	1.48117e+08	1.41002e+08	1.35897e+08	1.30779e+08	1.71695e+08	1.65259e+08	1.65654e+08	2.00424e+08	1.68209e+08	1.8492e+08	1.24911	0.000284142	0.368591	109.028	0.802527
Crotonic acid	Lipids and lipid-like molecules	Fatty Acyls	8.01671e+07	4.32368e+07	4.43858e+07	3.55898e+07	3.49655e+07	3.45414e+07	3.65753e+07	3.84123e+07	3.23885e+07	2.19239e+07	3.09808e+07	3.28753e+07	0.707826	0.075743	0.55747	109.022	9.83903
Quinone	Organic oxygen compounds	Organooxygen compounds	4.66438e+07	5.10363e+07	1.1344e+08	1.10885e+08	5.80349e+07	5.81844e+07	3.70236e+07	3.30538e+07	3.8452e+07	4.69035e+07	4.5949e+07	5.05307e+07	0.574848	0.0257592	0.752368	109.028	1.22668
Cytosine	Organoheterocyclic compounds	Diazines	9.94529e+06	1.29742e+07	6.98498e+06	7.13395e+06	2.08803e+07	7.502e+06	6.62984e+06	6.76447e+06	6.54928e+06	1.45312e+07	4.8946e+06	3.64998e+06	0.657581	0.126645	0.681085	112.05	2.19647
Cytosine	Organoheterocyclic compounds	Diazines	6.33768e+06	7.99287e+06	1.39952e+07	3.98836e+06	6.33614e+06	1.98271e+07	1.37392e+07	5.81446e+06	4.52836e+06	6.09212e+06	5.51554e+06	6.08341e+06	0.714347	0.385172	0.31435	112.039	0.702114
Histamine	Organic nitrogen compounds	Organonitrogen compounds	1.54952e+08	3.48973e+07	6.23303e+07	5.23113e+07	6.56261e+07	7.02765e+07	2.73696e+07	7.66943e+07	7.03561e+07	4.23796e+07	5.07985e+07	4.66785e+07	0.713627	0.286912	0.35195	112.087	8.08823
Cytosine	Organoheterocyclic compounds	Diazines	9.79522e+07	1.52422e+08	8.91487e+07	9.70135e+07	1.36271e+08	1.0968e+08	1.46071e+08	1.12176e+08	1.37888e+08	1.96796e+08	1.19291e+08	1.0584e+08	1.19865	0.190341	0.300525	112.05	0.889812
Histamine	Organic nitrogen compounds	Organonitrogen compounds	9.7928e+07	1.2558e+08	2.9398e+08	6.94367e+07	4.63265e+08	2.03201e+07	7.85648e+07	1.51705e+08	4.76169e+08	2.12472e+08	3.28475e+08	6.35667e+08	1.75902	0.191399	0.690144	112.087	9.28373
Methylphosphate	Organic acids and derivatives	Organic phosphoric acids and derivatives	2.11296e+06	3.77983e+06	2.4304e+06	2.03222e+06	1.48787e+06	1.8081e+06	1.39286e+07	1.25114e+06	1.33575e+06	3.25292e+06	2.08088e+06	1.47574e+06	1.70862	0.752199	0.397618	112.978	0.616452
Uracil	Organoheterocyclic compounds	Diazines	4.92186e+07	1.10234e+08	4.99058e+07	6.30674e+07	1.10589e+08	7.90206e+07	5.09055e+07	2.51073e+07	5.68339e+07	1.19612e+08	6.10403e+07	5.44273e+07	0.796316	0.305068	0.485896	113.034	1.41349
Creatinine	Organic acids and derivatives	Carboxylic acids and derivatives	5.07577e+08	5.44291e+08	4.7244e+08	5.04671e+08	5.27144e+08	5.07512e+08	3.76971e+08	4.81906e+08	4.14335e+08	6.40376e+08	5.48863e+08	5.47038e+08	0.982327	0.705939	0.28354	114.066	0.814562
Proline	Organic acids and derivatives	Carboxylic acids and derivatives	9.31466e+06	111444	9.02331e+06	1.01628e+07	9.03269e+06	8.91116e+06	5.24625e+07	1.13336e+08	1.12601e+08	2.18376e+08	1.28672e+08	1.18879e+08	15.9877	0.00605189	2.13779	116.07	3.30737
Proline	Organic acids and derivatives	Carboxylic acids and derivatives	1.50774e+08	2.05102e+08	1.27323e+08	1.57069e+08	1.76685e+08	1.52204e+08	2.0165e+08	1.57796e+08	1.88097e+08	3.30038e+08	1.44023e+08	1.36902e+08	1.19538	0.366383	0.291723	116.07	0.874987
Indole	Organoheterocyclic compounds	Indoles and derivatives	3.11628e+07	3.23451e+07	2.87505e+07	3.7083e+07	3.73511e+07	3.91853e+07	4.63736e+07	5.53159e+07	5.52155e+07	9.12235e+07	6.4794e+07	5.7371e+07	1.79861	0.000785902	0.903791	118.065	3.57562
Homocysteine thiolactone	Organic acids and derivatives	Carboxylic acids and derivatives	9.91662e+07	1.05426e+08	9.34663e+07	1.0781e+08	1.14961e+08	1.05675e+08	1.12078e+08	1.03822e+08	1.02852e+08	1.38743e+08	1.0842e+08	9.88283e+07	1.06104	0.367318	0.164875	118.035	0.614568
Betaine	Organic acids and derivatives	Carboxylic acids and derivatives	7.8662e+08	8.04584e+08	7.26577e+08	7.74967e+08	7.8405e+08	7.79454e+08	6.31517e+08	6.37326e+08	6.22318e+08	5.86393e+08	6.48862e+08	6.90809e+08	0.819806	4.16603e-05	0.56114	118.086	0.827712
Indane	Benzenoids	Indanes	1.44053e+07	1.23558e+07	1.49361e+07	1.26398e+07	1.19205e+07	1.2425e+07	1.19118e+07	1.26068e+07	1.17409e+07	1.29163e+07	1.28045e+07	1.14739e+07	0.933551	0.162346	0.122607	119.085	4.30915
Sulfolane	Unknown	-	9.2296e+06	7.94925e+06	9.60769e+06	8.35213e+06	7.511e+06	7.40786e+06	6.58143e+06	7.38777e+06	7.82914e+06	5.73187e+06	6.61278e+06	6.96117e+06	0.821139	0.00996148	0.422197	121.028	6.37978
Styrene Oxide	Benzenoids	Benzene and substituted derivatives	8.46091e+06	1.89334e+06	1.10256e+06	6.42317e+06	1.6107e+06	1.29544e+06	4.97064e+06	7.08543e+06	4.97081e+06	3.78253e+06	5.35909e+06	1.02825e+06	1.30841	0.337161	0.39187	121.068	0.770603
Sulfolane	Unknown	-	6.75589e+06	7.09436e+06	6.4183e+06	6.78156e+06	7.58568e+06	8.12044e+06	6.47864e+06	6.34833e+06	7.03968e+06	8.76773e+06	7.31491e+06	6.8149e+06	1.00019	0.966461	0.238573	121.028	0.873334
Styrene Oxide	Benzenoids	Benzene and substituted derivatives	1.84201e+07	1.56811e+07	1.54994e+07	1.64093e+07	363706	190122	2.76821e+07	651992	599368	9.82842e+06	963139	772984	0.608411	0.54516	0.481236	121.084	0.947397
Sulfolane	Unknown	-	3.41913e+06	871778	2.41749e+06	3.48038e+07	5.66992e+06	7.68127e+06	2.31866e+06	6.87709e+06	3.63771e+06	8.73285e+06	6.67774e+06	5.81177e+06	0.620739	0.862494	0.340883	121.039	0.992255
Styrene Oxide	Benzenoids	Benzene and substituted derivatives	4.28403e+07	3.40584e+07	3.78824e+07	6.55525e+07	3.50963e+07	3.15911e+07	4.29146e+07	5.57398e+07	4.35916e+07	2.16637e+07	2.96774e+07	3.43215e+07	0.922628	0.605253	0.247515	121.065	1.00871
Styrene Oxide	Benzenoids	Benzene and substituted derivatives	4.01632e+07	2.96802e+07	4.15066e+07	3.70264e+07	3.96186e+07	3.80096e+07	681254	1.05046e+06	985688	5.38349e+06	1.59054e+06	1.00709e+06	0.0473376	7.70393e-05	1.95817	121.084	1.41089
Styrene Oxide	Benzenoids	Benzene and substituted derivatives	5.16459e+07	7.2282e+07	4.83788e+07	5.34916e+07	8.46391e+07	5.33808e+07	4.72473e+07	4.7453e+07	5.02749e+07	9.68596e+07	5.59847e+07	5.39086e+07	0.966769	0.750827	0.367586	121.065	1.57252
Niacinamide	Organoheterocyclic compounds	Pyridines and derivatives	5.16114e+07	6.35801e+07	4.33312e+07	5.36776e+07	6.5644e+07	5.81837e+07	5.64388e+07	4.94956e+07	5.29772e+07	4.97624e+07	5.13017e+07	4.44245e+07	0.905878	0.229299	0.19249	123.055	1.23561
Isonicotinic acid	Organoheterocyclic compounds	Pyridines and derivatives	6.15921e+06	5.4452e+06	5.93806e+06	8.75179e+06	9.12966e+06	9.19465e+06	7.00495e+06	7.25874e+06	6.78464e+06	1.18044e+07	8.42428e+06	8.49285e+06	1.11545	0.396846	0.286843	124.024	0.61545
Isonicotinic acid	Organoheterocyclic compounds	Pyridines and derivatives	9.99118e+07	1.13008e+08	1.16088e+08	1.13847e+08	1.4199e+08	1.18885e+08	1.25931e+08	1.41366e+08	1.06134e+08	1.64525e+08	1.21872e+08	1.16817e+08	1.10361	0.259916	0.222881	124.042	0.614485
Isonicotinic acid	Organoheterocyclic compounds	Pyridines and derivatives	3.07979e+06	3.95704e+06	2.59749e+06	3.1745e+06	3.62499e+06	3.63937e+06	3.77183e+06	2.70451e+06	2.92013e+06	2.92986e+06	2.9071e+06	2.63962e+06	0.890395	0.189788	0.232482	124.058	1.23556
Quinone	Organic oxygen compounds	Organooxygen compounds	1.02266e+08	1.1646e+08	9.45836e+07	1.08259e+08	1.11139e+08	1.17887e+08	1.66834e+08	4.37566e+07	1.56896e+08	1.83684e+08	1.22351e+08	1.16829e+08	1.21481	0.647061	0.138564	126.055	0.856438
Trimethyloxazole	Organoheterocyclic compounds	Azoles	9.81434e+07	1.05655e+08	9.66953e+07	9.29769e+07	9.95084e+07	9.45352e+07	7.4129e+07	3.08719e+07	3.50272e+07	2.26253e+07	2.79258e+07	3.4098e+07	0.38242	0.00141567	1.20191	129.102	0.663845
Isoquinoline	Organoheterocyclic compounds	Isoquinolines and derivatives	9.7942e+06	2.64068e+06	1.99979e+06	1.06904e+06	1.27733e+07	1.40742e+07	3.59064e+06	4.9749e+06	6.50485e+06	8.26033e+06	5.58962e+06	4.96602e+06	0.800127	0.734736	0.282206	130.065	3.69383
Isoquinoline	Organoheterocyclic compounds	Isoquinolines and derivatives	1.10409e+07	9.42029e+06	9.68837e+06	1.45701e+07	1.34466e+07	1.45631e+07	7.99771e+06	7.05875e+06	6.72411e+06	9.10467e+06	7.03985e+06	6.63463e+06	0.612678	0.00091886	0.72183	130.086	3.70308
Isoleucine	Organic acids and derivatives	Carboxylic acids and derivatives	5.85241e+06	6.95176e+06	5.80145e+06	7.19403e+06	7.0305e+06	3.8959e+06	4.44393e+07	9.10331e+07	1.23655e+08	1.90079e+08	1.12758e+08	8.69078e+07	17.6679	3.17094e-06	1.9111	132.102	3.22998
Isoleucine	Organic acids and derivatives	Carboxylic acids and derivatives	1.4819e+06	1.93185e+06	1.4877e+06	2.11923e+06	2.65388e+06	2.14097e+06	3.05163e+06	4.83898e+06	3.73314e+06	6.52543e+06	3.95954e+06	3.52141e+06	2.16919	0.000378684	0.985557	132.08	3.29859
Creatine	Organic acids and derivatives	Carboxylic acids and derivatives	1.31096e+07	1.40204e+07	1.29947e+07	1.22e+07	1.31142e+07	1.27247e+07	1.01473e+07	3.79897e+06	3.9741e+06	2.66732e+06	3.52007e+06	4.24742e+06	0.362767	0.00173935	1.05508	132.091	0.665937
Creatine	Organic acids and derivatives	Carboxylic acids and derivatives	1.01252e+07	1.14923e+06	1.00395e+07	831255	1.01442e+07	1.01452e+07	6.54597e+06	8.75288e+06	5.73002e+06	8.38003e+06	9.29235e+06	552595	0.925045	0.932528	0.0470099	132.065	0.761639
Creatine	Organic acids and derivatives	Carboxylic acids and derivatives	4.0043e+09	3.82309e+09	3.76508e+09	4.09466e+09	4.20061e+09	4.2368e+09	3.53514e+09	4.45516e+09	3.90968e+09	5.62279e+09	5.10641e+09	4.89977e+09	1.14112	0.154152	0.307357	132.076	0.854078
Iminodiacetic acid	Organic acids and derivatives	Carboxylic acids and derivatives	54700	23556.5	62655.6	136141	136850	95384.4	3.40673e+06	9.17477e+06	123458	1.70195e+06	1.07082e+06	577397	31.5247	0.00364748	1.76644	134.044	3.74454
Iminodiacetic acid	Organic acids and derivatives	Carboxylic acids and derivatives	2.71213e+06	3.98363e+06	3.0945e+06	4.86456e+06	3.35753e+06	4.24541e+06	3.49912e+06	2.96412e+06	3.22217e+06	5.27235e+06	3.35653e+06	3.49896e+06	0.98003	0.878529	0.212208	134.06	3.82633
Adenine	Organoheterocyclic compounds	Imidazopyrimidines	3.41803e+07	3.54795e+07	3.09817e+07	2.9127e+07	3.62398e+07	3.193e+07	5.28083e+07	5.40073e+07	6.16357e+07	1.05888e+08	4.91604e+07	4.46495e+07	1.85992	0.0048592	0.891697	136.061	0.889812
Adenine	Organoheterocyclic compounds	Imidazopyrimidines	1.8018e+07	2.95295e+07	2.02172e+07	1.89167e+07	2.62977e+07	2.56475e+07	2.31983e+07	3.10164e+07	2.98688e+07	1.61044e+08	3.05603e+07	3.05459e+07	2.20906	0.133074	0.787301	136.061	1.22662
Hypoxanthine	Organoheterocyclic compounds	Imidazopyrimidines	2.30386e+08	5.03797e+08	2.04375e+08	2.20468e+08	3.33818e+08	3.54301e+08	1.25284e+07	2.18869e+08	9.31646e+06	5.31113e+08	2.29942e+08	2.13817e+08	0.658089	0.166113	1.02982	137.045	2.04106
Hypoxanthine	Organoheterocyclic compounds	Imidazopyrimidines	4.93665e+06	1.04327e+07	5.00055e+06	1.41899e+07	1.51879e+07	7.0345e+06	1.26841e+06	1.36466e+06	1.34306e+06	1.21228e+07	5.33129e+06	5.91008e+06	0.481495	0.0552348	1.09774	137.045	2.4959
Hypoxanthine	Organoheterocyclic compounds	Imidazopyrimidines	1.14379e+06	1.46128e+06	1.60926e+06	1.5698e+06	2.066e+06	1.28638e+06	1.48313e+08	1.93408e+07	1.09614e+08	1.16922e+06	2.73346e+06	1.3862e+06	30.9262	0.0787877	1.32406	137.045	0.945737
Allopurinol	Organoheterocyclic compounds	Pyrazolopyrimidines	2.72611e+07	1.09938e+07	7.38058e+07	1.15488e+07	7.80343e+07	2.67177e+07	3.91852e+07	6.12633e+07	6.32375e+07	1.42068e+07	1.83751e+07	7.61461e+07	1.19291	0.536969	0.384599	137.059	1.08144
Hypoxanthine	Organoheterocyclic compounds	Imidazopyrimidines	1.01667e+08	3.78956e+06	5.11897e+07	1.29108e+08	1.05604e+07	1.16332e+08	7.39234e+07	1.25443e+08	5.63439e+07	2.49841e+06	1.57119e+08	1.85586e+08	1.45624	0.649159	0.713819	137.045	1.58838
Tyramine	Benzenoids	Benzene and substituted derivatives	5.49502e+06	8.91227e+06	5.71412e+06	6.45595e+06	1.04676e+07	6.64798e+06	6.12302e+06	5.87179e+06	6.22094e+06	1.31813e+07	7.2864e+06	6.98771e+06	1.04527	0.858676	0.333765	138.091	1.57357
Histidinal	Organic nitrogen compounds	Organonitrogen compounds	1.0714e+08	4.0865e+08	4.41026e+08	3.73687e+08	2.54275e+08	7.23143e+07	2.16562e+08	3.56601e+08	1.45784e+08	1.7868e+08	5.21499e+07	3.27436e+08	0.770756	0.605851	0.237826	140.079	9.30293
Furfuryl acetate	Organoheterocyclic compounds	Heteroaromatic compounds	4.81513e+07	6.19908e+07	4.14121e+07	6.62086e+07	7.95263e+07	7.22712e+07	7.79421e+07	7.87163e+07	8.49646e+07	2.0702e+08	1.01556e+08	8.93248e+07	1.7305	0.0222371	0.812579	141.054	3.75815
Ethyl hydrogen fumarate	Lipids and lipid-like molecules	Fatty Acyls	1.63964e+07	1.94044e+07	1.44509e+07	1.83771e+07	1.94845e+07	1.96908e+07	1.43582e+07	1.87542e+07	7.05391e+06	1.20711e+07	1.44846e+07	1.53754e+07	0.761542	0.0769452	0.48648	145.068	0.822225
Ethyl hydrogen fumarate	Lipids and lipid-like molecules	Fatty Acyls	1.07541e+09	1.06203e+09	1.11904e+09	1.08677e+09	1.15155e+09	1.15003e+09	7.14969e+08	6.21404e+08	7.20397e+08	9.56608e+08	8.58588e+08	9.19277e+08	0.721048	0.00391891	0.678135	145.049	0.827295
Spermidine	Organic nitrogen compounds	Organonitrogen compounds	4.03551e+07	5.13148e+07	4.08471e+07	5.55057e+07	7.28606e+07	6.27177e+07	5.8369e+07	4.41828e+07	4.5775e+07	1.03986e+08	6.10301e+07	5.21094e+07	1.12933	0.54578	0.274054	146.165	0.591532
Diatretin 2	Lipids and lipid-like molecules	Fatty Acyls	1.25837e+08	1.24026e+08	1.12562e+08	1.26938e+08	1.35714e+08	1.27121e+08	1.39308e+08	1.26202e+08	1.241e+08	1.52554e+08	1.25383e+08	1.18327e+08	1.04477	0.384527	0.105093	146.029	0.614568
Lysine	Organic acids and derivatives	Carboxylic acids and derivatives	1.92363e+06	2.72608e+07	5.43455e+06	2.90451e+06	3.16205e+06	1.92666e+06	2.13021e+06	7.81188e+06	2.54304e+06	5.74102e+06	8.26745e+06	2.0742e+06	0.670414	0.949463	0.262933	147.113	3.22741
Lysine	Organic acids and derivatives	Carboxylic acids and derivatives	6.60731e+06	7.16117e+06	5.18619e+06	1.0096e+07	1.27479e+07	1.27971e+07	4.84466e+06	1.9656e+06	1.04585e+06	2.65632e+06	943151	1.08473e+06	0.229694	0.000780288	1.42949	147.113	3.70058
Lysine	Organic acids and derivatives	Carboxylic acids and derivatives	2.92262e+09	3.08934e+09	2.85001e+09	2.71291e+09	2.88481e+09	2.79615e+09	2.16897e+09	8.42873e+08	9.68286e+08	6.08239e+08	7.93713e+08	9.62086e+08	0.367653	0.00151917	1.22991	147.112	0.663845
Lysine	Organic acids and derivatives	Carboxylic acids and derivatives	2.07079e+06	3.31105e+06	2.26654e+06	2.69148e+06	4.07777e+06	2.39289e+06	6.95219e+06	1.21994e+07	1.08475e+07	1.78574e+07	1.15897e+07	1.01293e+07	4.13881	6.97037e-06	1.35076	147.113	1.23556
Glutamic acid	Organic acids and derivatives	Carboxylic acids and derivatives	3.31464e+08	3.6415e+08	3.26313e+08	3.54826e+08	3.57881e+08	3.38548e+08	2.0237e+08	2.12595e+08	1.84453e+08	2.64917e+08	2.56502e+08	2.65536e+08	0.668718	0.000940849	0.775874	148.06	0.784195
Phthalic anhydride	Unknown	-	9.17312e+06	8.58783e+06	1.00148e+07	8.45564e+06	8.4437e+06	8.55165e+06	7.68345e+06	7.63172e+06	7.84099e+06	6.05957e+06	7.13542e+06	8.03988e+06	0.833998	0.00584324	0.406747	149.023	4.49525
Phthalic anhydride	Unknown	-	4.32157e+08	3.71761e+08	4.47799e+08	3.9975e+08	3.49844e+08	3.53087e+08	3.23405e+08	3.552e+08	3.64163e+08	2.72795e+08	3.0559e+08	3.34925e+08	0.830819	0.0121364	0.404715	149.023	6.37978
Phthalic anhydride	Unknown	-	1.99431e+07	1.78606e+07	978373	1.90606e+06	1.60448e+07	641767	1.56199e+07	853255	1.09662e+06	1.24591e+07	1.51261e+07	1.40743e+06	0.811549	0.915463	0.0877147	149.044	7.36203
Phthalic anhydride	Unknown	-	1.82664e+07	1.34763e+07	1.46823e+07	1.3698e+07	2.62265e+07	1.33308e+07	1.2527e+07	1.21408e+07	1.30291e+07	8.6935e+06	1.11076e+07	1.16233e+07	0.693431	0.025595	0.49906	149.023	9.49013
Methionine	Organic acids and derivatives	Carboxylic acids and derivatives	3.74959e+06	3.97705e+06	3.00568e+06	2.99131e+06	4.12766e+06	3.27947e+06	4.05599e+06	3.12611e+06	3.68936e+06	4.86772e+06	4.43188e+06	3.28278e+06	1.10994	0.297139	0.157143	150.077	0.874523
Methionine	Organic acids and derivatives	Carboxylic acids and derivatives	7.44208e+06	8.78231e+06	6.93103e+06	7.16835e+06	8.25884e+06	7.35824e+06	1.25194e+07	1.78213e+07	1.16138e+07	2.57938e+06	5.53423e+06	5.79858e+06	1.21606	0.963705	0.293163	150.055	0.889812
Methionine	Organic acids and derivatives	Carboxylic acids and derivatives	809826	1.3882e+06	859192	759057	1.15265e+06	1.13598e+06	1.19577e+06	1.01493e+06	1.45616e+06	3.58523e+06	1.15109e+06	849422	1.5156	0.217536	0.362396	150.077	1.20869
Methionine	Organic acids and derivatives	Carboxylic acids and derivatives	8.84461e+07	1.14038e+08	7.90139e+07	8.35476e+07	1.17312e+08	8.8718e+07	9.86437e+06	1.32055e+07	1.147e+07	2.06605e+07	1.68392e+07	1.5435e+07	0.153175	2.97862e-07	1.6834	150.056	1.22752
Guanine	Organoheterocyclic compounds	Imidazopyrimidines	8.35688e+06	2.13864e+07	8.78862e+06	1.13713e+07	1.55384e+07	1.24357e+07	6.38913e+06	4.37106e+06	4.36713e+06	9.99929e+06	5.21452e+06	4.88706e+06	0.452355	0.00240308	1.07189	152.056	3.03261
Guanine	Organoheterocyclic compounds	Imidazopyrimidines	9.00813e+06	7.60183e+06	1.5302e+07	7.94221e+06	1.03391e+07	4.1397e+06	5.6167e+06	6.69205e+06	8.19228e+06	4.78777e+06	1.04812e+07	7.13148e+06	0.789603	0.374003	0.247092	152.07	0.880905
Guanine	Organoheterocyclic compounds	Imidazopyrimidines	1.29909e+07	1.16671e+07	1.51359e+07	1.77804e+07	2.05792e+07	2.08253e+07	9.32982e+07	4.61225e+07	6.9032e+07	6.42062e+06	8.61391e+06	1.1287e+07	2.37197	0.450459	0.646799	152.056	0.905117
Guanine	Organoheterocyclic compounds	Imidazopyrimidines	998551	905095	1.21534e+06	883565	707442	843963	490592	524700	568169	455071	1.18238e+06	732266	0.711777	0.0478877	0.616453	152.034	1.22655
Guanine	Organoheterocyclic compounds	Imidazopyrimidines	3.06533e+07	4.43679e+07	2.53385e+07	4.3022e+07	1.3311e+08	4.60771e+07	4.98103e+07	4.25281e+07	3.69128e+07	3.00328e+07	3.87573e+07	2.84359e+07	0.702106	0.433015	0.281125	152.056	1.38556
Vanillin	Benzenoids	Phenols	2.97862e+07	3.65908e+07	2.66518e+07	3.74043e+07	4.6554e+07	4.77554e+07	3.43357e+07	2.51045e+07	2.79698e+07	5.13686e+07	2.92754e+07	3.09987e+07	0.885692	0.383421	0.341391	153.054	3.82695
Xanthine	Organoheterocyclic compounds	Imidazopyrimidines	2.58468e+06	3.56411e+06	7.07619e+07	1.39232e+07	2.36716e+06	2.81422e+07	1.65261e+07	1.9824e+07	1.80791e+07	2.50309e+07	2.79597e+07	1.95955e+07	1.04674	0.216849	0.743066	153.054	1.16897
Xanthine	Organoheterocyclic compounds	Imidazopyrimidines	739242	1.10958e+06	593545	2.2295e+06	1.15649e+06	594100	954915	1.76159e+06	3.38755e+06	1.57346e+07	5.73197e+06	5.78696e+06	5.19391	0.0172263	1.27235	153.04	1.33998
Orotic acid	Organoheterocyclic compounds	Diazines	1.42268e+07	2.40132e+07	7.0513e+06	1.57026e+07	2.05433e+07	1.72992e+07	2.74547e+07	1.48807e+07	2.94528e+07	5.69104e+07	1.58544e+07	2.14283e+07	1.67935	0.104973	0.632703	157.024	0.911745
Pregeijerene	Hydrocarbons	Unsaturated hydrocarbons	3.23398e+06	3.39682e+06	3.23688e+06	3.69334e+06	5.01639e+06	4.90655e+06	6.48448e+06	1.00745e+07	1.05298e+07	2.05149e+07	1.22286e+07	1.05178e+07	2.99566	0.000328746	1.25545	163.147	5.69623
Phenylalanine	Organic acids and derivatives	Carboxylic acids and derivatives	6.63339e+06	9.60436e+06	6.35919e+06	8.43418e+06	9.95843e+06	9.89358e+06	4.47093e+06	2.97828e+06	3.79308e+06	3.36362e+06	3.23873e+06	3.32166e+06	0.415979	1.29527e-05	1.15047	166.072	3.01461
Phenylalanine	Organic acids and derivatives	Carboxylic acids and derivatives	1.68544e+08	2.38475e+08	1.42706e+08	2.35014e+08	2.32105e+08	2.22323e+08	4.92798e+08	7.52894e+08	8.02082e+08	1.37886e+09	8.4352e+08	7.29932e+08	4.03503	1.82976e-05	1.39247	166.086	3.10902
Phenylalanine	Organic acids and derivatives	Carboxylic acids and derivatives	3.31256e+06	3.05847e+06	3.26095e+06	3.29306e+06	3.2392e+06	3.17208e+06	1.40545e+07	2.46698e+07	2.4884e+07	4.73221e+07	2.97785e+07	2.46677e+07	8.55264	4.392e-05	1.69422	166.086	3.53578
Methionine sulfoxide	Organic acids and derivatives	Carboxylic acids and derivatives	3.59631e+06	4.1347e+06	4.0762e+06	5.38838e+06	5.57387e+06	5.34976e+06	4.43829e+06	4.68256e+06	3.83391e+06	7.46018e+06	5.83083e+06	5.60422e+06	1.13268	0.370342	0.299042	166.035	0.61545
Methionine sulfoxide	Organic acids and derivatives	Carboxylic acids and derivatives	5.23431e+06	5.2661e+06	4.75712e+06	5.59236e+06	6.55727e+06	6.2065e+06	6.11272e+06	4.99669e+06	5.29754e+06	7.904e+06	3.67468e+06	5.18297e+06	0.98676	0.774142	0.130448	166.064	0.611403
Methionine sulfoxide	Organic acids and derivatives	Carboxylic acids and derivatives	1.40243e+07	1.37042e+07	1.45989e+07	1.30382e+07	1.06801e+07	1.12343e+07	4.03076e+07	4.66121e+07	4.10658e+07	5.02194e+07	4.92669e+07	4.97032e+07	3.58663	6.07711e-09	1.20734	166.052	0.801553
Methionine sulfoxide	Organic acids and derivatives	Carboxylic acids and derivatives	6.40338e+06	362461	5.14677e+06	5.27936e+06	6.20431e+06	6.34885e+06	1.00813e+07	7.96505e+06	9.59657e+06	5.53966e+06	5.09038e+06	5.61731e+06	1.47554	0.228486	0.728655	166.072	0.899463
Ethylvanillin	Organic oxygen compounds	Organooxygen compounds	5.57133e+07	7.44952e+07	4.66174e+07	6.85894e+07	8.66688e+07	7.59206e+07	6.70742e+07	6.67623e+07	6.94798e+07	1.50662e+08	8.36413e+07	7.24794e+07	1.25023	0.245801	0.484457	167.07	4.0818
Pyridoxamine	Organoheterocyclic compounds	Pyridines and derivatives	1.81415e+06	2.16197e+06	2.01731e+06	2.02756e+06	1.94449e+06	1.82046e+06	7.06898e+06	1.26602e+07	1.33331e+07	1.972e+07	1.37643e+07	1.15819e+07	6.62896	2.36381e-05	1.61423	169.097	3.15488
Pyridoxamine	Organoheterocyclic compounds	Pyridines and derivatives	1.83527e+08	2.13904e+08	1.79024e+08	1.81874e+08	2.06944e+08	1.83938e+08	1.55255e+08	6.21864e+07	6.95762e+07	4.61812e+07	5.50664e+07	7.20751e+07	0.40057	0.00184175	1.195	169.094	0.67698
Uric acid	Organoheterocyclic compounds	Imidazopyrimidines	5.34175e+06	2.35528e+07	4.70461e+06	8.01674e+06	2.67974e+07	1.28067e+07	5.75973e+06	7.52322e+06	8.30142e+06	9.16597e+06	1.02984e+07	1.1091e+07	0.641956	0.470779	0.419137	169.035	0.928524
Uric acid	Organoheterocyclic compounds	Imidazopyrimidines	3.21921e+07	5.2249e+07	3.11814e+07	3.47578e+07	4.73106e+07	3.61697e+07	3.40375e+07	4.22595e+07	4.2869e+07	5.66552e+07	6.1527e+07	5.40232e+07	1.24592	0.112732	0.219786	169.035	1.2268
Diphenylamine	Benzenoids	Benzene and substituted derivatives	7.11366e+06	4.47148e+06	1.12011e+07	5.99616e+06	3.87572e+06	3.59085e+06	9.0298e+06	6.64745e+06	7.77612e+06	2.96139e+06	3.49471e+06	6.11637e+06	0.993845	0.996783	0.461888	170.117	3.5964
Diphenylamine	Benzenoids	Benzene and substituted derivatives	1.11591e+07	9.31168e+06	1.18101e+07	1.12514e+07	6.73935e+06	8.69386e+06	1.08724e+07	8.36286e+06	9.1429e+06	5.46101e+06	6.6286e+06	1.00952e+07	0.857501	0.265643	0.282634	170.095	5.31308
Diethyl fumarate	Unknown	-	5.64416e+06	5.8719e+06	5.37885e+06	9.09958e+06	1.71072e+07	1.27551e+07	7.75653e+06	3.51259e+06	4.24279e+06	3.05522e+06	3.56453e+06	9.6172e+06	0.568397	0.0691226	0.624144	173.083	4.44053
Ethyl Phenylglyoxylate	Benzenoids	Benzene and substituted derivatives	2.26972e+06	1.74954e+07	3.50497e+07	3.00174e+07	3.2758e+07	3.60264e+07	2.00939e+07	2.07762e+07	2.57896e+07	2.25455e+07	2.96258e+07	3.08951e+07	0.974673	0.597045	0.245325	179.069	0.519925
Quinceoxepine	Organooxygen compounds	Ethers	2.17387e+06	2.35328e+06	3.32983e+06	2.56208e+06	3.09734e+06	2.76618e+06	2.77467e+06	2.73949e+06	8.47741e+06	5.05833e+06	3.0686e+06	3.0786e+06	1.54749	0.121169	0.540396	179.142	5.94135
Ethyl Phenylglyoxylate	Benzenoids	Benzene and substituted derivatives	1.42646e+06	1.28487e+06	1.37284e+06	1.40678e+06	1.15419e+06	1.36805e+06	1.0478e+06	928523	1.11721e+06	4.0093e+06	1.07148e+06	1.1607e+06	1.16495	0.982722	0.422345	179.09	0.720907
Umbelliferone	Phenylpropanoids and polyketides	Coumarins and derivatives	3.2183e+07	4.024e+07	2.83738e+07	3.81706e+07	4.14129e+07	4.03853e+07	5.25026e+07	5.98268e+07	6.22385e+07	9.77421e+07	6.93494e+07	5.99395e+07	1.81912	0.000401091	0.927889	180.065	3.57618
Tyrosine	Organic acids and derivatives	Carboxylic acids and derivatives	5.97211e+06	7.41952e+06	2.06472e+06	3.15565e+06	7.89387e+06	3.55023e+06	714740	6.47115e+06	837438	1.9044e+07	1.20902e+07	6.75564e+06	1.52758	0.937727	0.678872	182.067	2.31688
Tyrosine	Organic acids and derivatives	Carboxylic acids and derivatives	4.98803e+06	7.93725e+06	5.31631e+06	6.44796e+06	4.84544e+06	7.63329e+06	4.66704e+06	3.4527e+07	2.43683e+07	1.51702e+07	4.07114e+07	9.43278e+06	3.46739	0.0283266	1.00681	182.081	2.4438
Tyrosine	Organic acids and derivatives	Carboxylic acids and derivatives	8.50722e+06	1.02068e+07	7.59785e+06	7.37792e+06	6.94289e+06	4.56826e+06	5.33082e+07	322343	6.70532e+07	2.90558e+06	6.15586e+06	6.59529e+06	3.01632	0.98016	0.480948	182.081	0.921408
Tyrosine	Organic acids and derivatives	Carboxylic acids and derivatives	3.87963e+07	8.02764e+07	3.69375e+07	7.15096e+07	7.91625e+07	6.82096e+07	9.58593e+07	1.02808e+08	1.04107e+08	3.45444e+08	1.75159e+08	1.33604e+08	2.55268	0.00623822	0.786701	182.081	1.44204
Triethyl phosphate	Organic acids and derivatives	Carboxylic acids and derivatives	1.67826e+07	1.16962e+07	1.13151e+07	1.24606e+07	6.48796e+06	1.05198e+07	7.17126e+06	9.17613e+06	1.29515e+07	7.54347e+06	1.14007e+07	1.02787e+07	0.844928	0.35641	0.199138	183.077	4.05973
Benzophenone	Benzenoids	Benzene and substituted derivatives	6.72566e+06	5.59798e+06	6.34075e+06	5.77709e+06	4.98896e+06	5.49792e+06	4.66143e+06	5.06228e+06	5.88251e+06	4.17433e+06	4.53369e+06	4.85547e+06	0.83513	0.0184667	0.36578	183.08	5.17483
Phosphocholine	Organic nitrogen compounds	Organonitrogen compounds	3.0552e+06	3.01342e+06	3.10246e+06	3.55739e+06	4.07515e+06	4.47741e+06	4.37086e+06	4.15884e+06	4.22626e+06	2.50201e+06	4.46961e+06	4.26364e+06	1.12735	0.34263	0.308476	184.072	5.67225
Phosphocholine	Organic nitrogen compounds	Organonitrogen compounds	8.35758e+08	7.36884e+08	8.08582e+08	7.3507e+08	6.79513e+08	7.09909e+08	5.15275e+08	5.05935e+08	4.81697e+08	4.45671e+08	4.6058e+08	5.2699e+08	0.65165	1.66974e-06	0.77223	184.073	0.758533
Phosphocholine	Organic nitrogen compounds	Organonitrogen compounds	1.31439e+07	2.17566e+07	2.12176e+06	1.68124e+07	2.25453e+06	2.34398e+06	2.50217e+06	3.70123e+06	2.16625e+06	2.62142e+06	3.72579e+06	1.60356e+07	0.526285	0.409371	0.347855	184.06	0.882182
Ecgonine	Alkaloids and derivatives	Tropane alkaloids	1.47055e+07	1.78502e+07	1.27999e+07	1.74859e+07	1.92988e+07	1.90833e+07	2.11376e+07	2.03538e+07	2.15278e+07	4.61948e+07	2.56038e+07	2.08244e+07	1.53761	0.0289569	0.708527	186.112	3.76835
Linsidomine cation	Unknown	-	1.3868e+06	1.46964e+06	1.72584e+06	1.73646e+06	76942.2	2.09456e+06	9.49129e+06	2.20442e+07	2.35304e+07	9.52043e+07	2.02655e+07	1.95257e+07	22.3859	0.000693675	2.14369	189.123	2.31135
Phenaceturic acid	Organic acids and derivatives	Carboxylic acids and derivatives	9.09746e+06	1.14116e+07	8.42587e+06	1.08412e+07	1.24828e+07	1.11874e+07	1.19975e+07	1.57879e+07	1.60621e+07	2.61907e+07	1.59167e+07	1.93402e+07	1.6596	0.00411332	0.832793	194.081	3.66532
Tetraethylene glycol	Unknown	-	6.79686e+06	1.02288e+07	9.74818e+06	7.61328e+06	6.68547e+06	6.35927e+06	6.32484e+06	2.9483e+06	4.17027e+06	1.37239e+06	2.57606e+06	2.20256e+06	0.413107	0.00451602	1.19858	195.122	3.20742
Menthadienyl acetate	Lipids and lipid-like molecules	Prenol lipids	885260	1.79648e+06	1.58506e+06	5.56368e+06	1.13583e+06	571275	2.59898e+06	2.33274e+06	1.79475e+06	1.61834e+06	4.72695e+06	2.44642e+06	1.34501	0.18451	0.461623	195.114	4.164
Menthadienyl acetate	Lipids and lipid-like molecules	Prenol lipids	3.50808e+06	3.91634e+06	3.10173e+06	3.79297e+06	3.96699e+06	3.39657e+06	4.56422e+06	5.43043e+06	6.15301e+06	1.33887e+07	6.87573e+06	6.31225e+06	1.97044	0.00831405	0.927825	195.137	4.24842
Dibenzylamine	Unknown	-	886231	643168	846819	259438	254872	916164	1.30191e+06	3.41067e+06	3.50573e+06	1.04332e+06	4.0923e+06	3.14209e+06	4.33343	0.00156418	1.3377	198.131	3.48284
Dibenzylamine	Unknown	-	1.66859e+07	1.25537e+07	1.44947e+07	1.40351e+07	9.30677e+06	3.92187e+06	9.43696e+06	7.38274e+06	1.67223e+07	6.75391e+06	9.48248e+06	6.47403e+06	0.792308	0.473864	0.172806	198.127	3.6303
Bergaptol	Phenylpropanoids and polyketides	Coumarins and derivatives	1.67119e+07	1.7953e+07	1.89873e+07	2.52796e+07	2.64961e+07	2.47967e+07	1.70613e+07	1.77033e+07	1.92675e+07	2.79725e+07	2.42415e+07	2.44174e+07	1.00337	0.979656	0.238799	203.039	0.617067
Bergaptol	Phenylpropanoids and polyketides	Coumarins and derivatives	2.04724e+07	4.74557e+07	2.23741e+07	2.02666e+07	2.16089e+07	1.78386e+07	3.41567e+07	4.07382e+07	4.05628e+07	5.89794e+07	5.93765e+07	5.81615e+07	1.94629	0.00309329	0.786756	203.052	0.757694
Tryptophan	Organoheterocyclic compounds	Indoles and derivatives	2.24136e+07	3.42871e+07	2.08315e+07	3.33116e+07	3.51552e+07	3.07153e+07	4.35921e+07	5.37676e+07	5.57448e+07	1.01837e+08	6.11552e+07	5.5731e+07	2.10412	0.000733994	0.998721	205.097	3.2979
Isocitric acid	Organic acids and derivatives	Carboxylic acids and derivatives	1.68553e+08	1.54542e+08	7.50564e+07	1.51037e+08	1.42231e+08	1.68004e+08	8.58699e+07	8.03083e+07	8.78485e+07	5.75152e+07	1.46173e+08	1.19572e+08	0.671715	0.0494376	0.584624	210.06	1.19873
Geranylacetone	Lipids and lipid-like molecules	Prenol lipids	3.62253e+07	3.4186e+07	3.34832e+07	3.30736e+07	3.40328e+07	2.97981e+07	4.35313e+07	4.32718e+07	3.37342e+07	2.15666e+07	2.22904e+07	2.29227e+07	0.932859	0.444435	0.306149	212.2	7.8946
Geranylacetone	Lipids and lipid-like molecules	Prenol lipids	3.72894e+07	2.85781e+07	3.28513e+07	2.28247e+07	2.33314e+07	2.23506e+07	2.07568e+07	2.35719e+07	2.64475e+07	2.02404e+07	1.98201e+07	1.91122e+07	0.777087	0.0456686	0.469497	212.2	9.71908
Cucurbic acid	Lipids and lipid-like molecules	Fatty Acyls	869523	1.01716e+06	937380	766018	662034	668475	803323	723068	747653	669012	613501	839204	0.893339	0.258136	0.268069	213.167	4.05022
Cucurbic acid	Lipids and lipid-like molecules	Fatty Acyls	1.66958e+06	2.25074e+06	1.8011e+06	2.10047e+06	2.31424e+06	2.0603e+06	2.59408e+06	3.44927e+06	3.54899e+06	8.06717e+06	4.11072e+06	3.82145e+06	2.09829	0.00564503	0.974059	213.148	4.24475
Cucurbic acid	Lipids and lipid-like molecules	Fatty Acyls	443260	712795	509370	637982	804960	830911	1.16361e+06	888429	927331	1.5144e+06	2.1884e+06	961338	1.94033	0.00595252	0.765646	213.161	4.30312
Tetradecylamine	Unknown	-	2.97182e+07	2.89834e+07	2.56843e+07	4.06984e+07	5.55342e+07	5.16578e+07	3.8615e+07	1.79283e+07	2.12028e+07	7.34276e+06	1.83916e+07	2.19998e+07	0.54022	0.0283875	0.875741	214.252	4.33772
Cyperotundone	Lipids and lipid-like molecules	Prenol lipids	2.38853e+06	5.38259e+06	1.38208e+06	1.8423e+06	5.97838e+06	2.25552e+06	2.72185e+06	2.9095e+06	3.19785e+06	5.99053e+06	3.30152e+06	2.84367e+06	1.09025	0.491097	0.377275	217.194	4.38985
Ethoxyquin	Organoheterocyclic compounds	Quinolines and derivatives	1.0203e+06	615208	1.03168e+06	2.35418e+06	4.35398e+06	6.22626e+06	2.04213e+06	465137	597770	141014	828653	1.71414e+06	0.371042	0.101621	0.827718	218.153	3.55238
Ethoxyquin	Organoheterocyclic compounds	Quinolines and derivatives	3.66991e+07	1.892e+07	2.58159e+07	6.97661e+07	1.43558e+08	1.7416e+08	4.15815e+07	5.61986e+06	5.30119e+06	843666	1.37524e+07	1.3053e+07	0.170928	0.0134164	1.3979	218.153	4.75392
Pantothenic acid	Organic acids and derivatives	Carboxylic acids and derivatives	598094	527779	572200	550800	379035	642474	1.2495e+07	2.98857e+07	3.01821e+07	5.90321e+07	3.71298e+07	2.91249e+07	60.4974	1.02963e-06	2.33283	220.134	3.1843
Pantothenic acid	Organic acids and derivatives	Carboxylic acids and derivatives	1.41283e+08	1.73962e+08	1.27613e+08	1.62227e+08	1.87557e+08	1.7255e+08	1.53993e+08	1.40796e+08	1.46614e+08	2.09456e+08	1.56909e+08	1.37774e+08	0.979642	0.79944	0.213639	220.117	3.2106
Pilocarpine	Alkaloids and derivatives	null	500350	1.50332e+06	357641	689181	1.27483e+06	777450	4.97715e+06	5.25453e+07	5.31669e+06	3.35744e+08	7.72642e+07	4.73936e+07	102.541	0.00151985	2.3381	226.154	1.85602
Pilocarpine	Alkaloids and derivatives	null	643938	4.40859e+06	545800	883211	558984	911412	2.38017e+06	3.1176e+07	5.63989e+06	2.48573e+06	4.52795e+07	3.16784e+07	14.9196	0.00525394	1.66179	226.154	1.40337
Acylcarnitine 4:0	Lipids and lipid-like molecules	Fatty Acyls	768978	227831	885683	899356	855018	909019	224821	1.64372e+06	1.22707e+06	3.85606e+06	1.66832e+06	1.17808e+06	2.15537	0.228744	0.848541	232.14	3.04088
Acylcarnitine 4:0	Lipids and lipid-like molecules	Fatty Acyls	3.7135e+08	4.52818e+08	3.19464e+08	3.98931e+08	4.69104e+08	4.42273e+08	4.49665e+08	4.24426e+08	4.52349e+08	7.67847e+08	5.10249e+08	4.46057e+08	1.24314	0.0938948	0.45987	232.154	3.23408
Acylcarnitine 4:0	Lipids and lipid-like molecules	Fatty Acyls	511072	1.08175e+06	491831	856422	861257	731049	3.11638e+07	6.69958e+07	6.59277e+07	1.4316e+08	8.33415e+07	6.39905e+07	100.274	2.84464e-08	2.51618	232.172	3.33385
Pandamarilactam 3x	Organoheterocyclic compounds	Dihydrofurans	901358	7.71406e+06	2.7955e+06	2.88627e+06	6.63139e+06	1.12347e+07	5.83374e+06	1.71028e+06	3.6831e+06	6.89126e+06	8.873e+06	1.06389e+07	1.16998	0.546062	0.337996	236.127	4.02263
Pandamarilactam 3x	Organoheterocyclic compounds	Dihydrofurans	368089	249292	163055	808485	110569	431149	373932	352100	286136	406703	406821	309400	1.00209	0.526596	0.187209	236.14	4.16478
Pentaethylene glycol	Unknown	-	1.13434e+07	1.32566e+07	1.79467e+07	1.61264e+07	1.17302e+07	1.38867e+07	1.27023e+07	7.17056e+06	8.49029e+06	3.77994e+06	6.71234e+06	6.35244e+06	0.536336	0.00680193	0.976834	239.148	3.30215
Pentaethylene glycol	Unknown	-	655876	750066	465812	764031	676178	6.35182e+06	523239	1.09977e+06	1.17619e+06	2.14024e+06	1.26403e+06	1.0606e+06	0.751679	0.722403	0.392817	239.129	3.3142
Muscone	Organooxygen compounds	Carbonyl compounds	3.8145e+06	2.77081e+06	3.34252e+06	4.39446e+06	6.60358e+06	5.80469e+06	7.23243e+06	4.94841e+06	6.24472e+06	2.40806e+06	5.80439e+06	6.89377e+06	1.25444	0.340909	0.435216	239.236	7.56412
Muscone	Organooxygen compounds	Carbonyl compounds	4.04348e+06	3.69311e+06	3.85745e+06	5.17068e+06	5.78418e+06	6.18771e+06	5.79644e+06	5.35407e+06	6.11579e+06	3.39086e+06	6.39026e+06	6.28159e+06	1.15981	0.295552	0.252536	239.236	7.74905
Isokobusone	Organic oxygen compounds	Organooxygen compounds	8.56845e+06	8.95093e+06	9.25002e+06	7.64101e+06	7.3723e+06	7.64543e+06	7.26018e+06	8.06836e+06	8.18541e+06	4.87859e+06	6.58708e+06	6.83332e+06	0.845934	0.0768185	0.421119	240.195	4.57515
Methyl myristoleate	Unknown	-	278135	424223	670872	822608	648132	521590	817869	1.16331e+06	1.22573e+06	4.28279e+06	1.26348e+06	1.21635e+06	2.96222	0.00729601	1.09508	241.215	6.43845
Acylcarnitine 5:0	Lipids and lipid-like molecules	Fatty Acyls	1.80903e+08	2.25555e+08	1.68905e+08	2.22621e+08	2.43361e+08	2.40788e+08	2.76994e+08	3.2865e+08	3.23272e+08	5.81754e+08	3.51848e+08	3.12173e+08	1.69615	0.00324264	0.824251	246.169	3.4074
Acylcarnitine 5:0	Lipids and lipid-like molecules	Fatty Acyls	1.28218e+06	2.59963e+06	1.37281e+06	2.55735e+06	2.84297e+06	2.17568e+06	7.00819e+07	1.45127e+08	1.477e+08	3.10301e+08	1.75468e+08	1.36596e+08	76.7908	2.1593e-08	2.45811	246.187	3.44695
Daidzein	Phenylpropanoids and polyketides	Isoflavonoids	1.80875e+07	2.15192e+07	1.503e+07	2.36862e+07	2.96664e+07	2.64367e+07	6.92926e+07	1.33046e+08	1.42958e+08	2.4943e+08	1.52965e+08	1.37601e+08	6.58572	1.06039e-05	1.6488	255.064	3.96678
Palmitamide	Lipids and lipid-like molecules	Fatty Acyls	2.69586e+08	2.0792e+08	2.4643e+08	2.11916e+08	1.88494e+08	1.89119e+08	2.57737e+08	1.99277e+08	2.22967e+08	1.31366e+08	1.70503e+08	2.03751e+08	0.902651	0.332312	0.338257	256.262	7.48097
Palmitamide	Lipids and lipid-like molecules	Fatty Acyls	4.32725e+07	4.78174e+07	8.51689e+07	1.55629e+08	4.93259e+07	4.8173e+07	4.12256e+07	1.48515e+08	1.07272e+08	4.52475e+07	1.2034e+08	4.30926e+07	1.17771	0.659665	0.174672	256.262	7.79165
Levorphanol	Alkaloids and derivatives	Morphinans	3.39328e+06	3.43346e+06	3.034e+06	5.78877e+06	1.1915e+07	9.58069e+06	6.71733e+06	1.38385e+06	1.99773e+06	154519	1.19047e+06	2.23614e+06	0.368286	0.047615	1.23266	258.184	6.99032
Caffeoylcholine	Unknown	-	199791	456982	174571	260942	376006	319059	1.37013e+07	3.02332e+07	2.96835e+07	6.16821e+07	3.74303e+07	2.7899e+07	112.25	1.01284e-08	2.5007	266.156	3.41272
Caffeoylcholine	Unknown	-	2.292e+06	2.67832e+06	2.14526e+06	2.46568e+06	3.61966e+06	3.32486e+06	3.35114e+06	4.38944e+06	5.28991e+06	8.33714e+06	4.82995e+06	4.17253e+06	1.83774	0.00398041	0.638513	266.138	3.42573
Antazoline	Benzenoids	Benzene and substituted derivatives	5.13349e+06	5.06905e+06	7.07112e+06	3.91858e+06	4.54181e+06	4.44703e+06	4.05139e+06	3.04568e+06	4.14558e+06	3.65219e+06	3.4585e+06	4.12638e+06	0.744828	0.0180498	0.467328	266.171	4.2019
Tributyl phosphate	Organic acids and derivatives	Carboxylic acids and derivatives	6.45255e+06	7.50669e+06	3.2287e+06	3.7912e+06	4.87009e+06	4.43046e+06	2.66541e+06	4.07482e+06	6.34747e+06	8.69469e+06	3.58993e+06	5.18454e+06	1.00915	0.918126	0.331974	267.171	5.81268
Adenosine	Nucleosides, nucleotides, and analogues	Purine nucleosides	3.3673e+06	8.06252e+06	1.7905e+06	2.84832e+06	7.33737e+06	5.72664e+06	5.16846e+06	4.8361e+06	4.82187e+06	2.4974e+07	7.31667e+06	3.6089e+06	1.74121	0.269646	0.666381	268.103	1.76438
Adenosine	Nucleosides, nucleotides, and analogues	Purine nucleosides	559474	693533	148701	104971	461850	318934	396776	234247	282574	987940	240167	659507	1.22459	0.531296	0.259619	268.092	1.57722
Inosine	Nucleosides, nucleotides, and analogues	Purine nucleosides	1.80483e+07	3.92319e+07	1.36053e+07	2.16142e+07	2.51936e+07	2.61842e+07	1.86716e+07	1.52098e+07	3.62117e+07	4.05046e+07	2.00784e+07	1.53952e+07	1.01525	0.963326	0.1697	269.087	2.03101
Ethyl centralite	Unknown	-	120012	4.35611e+06	139477	369505	323722	319607	374258	136679	243143	271384	281363	292172	0.284093	0.508284	0.353137	269.164	5.23168
Inosine	Nucleosides, nucleotides, and analogues	Purine nucleosides	8.92019e+06	861917	3.95767e+06	7.23068e+06	2.01012e+07	1.77434e+07	5.81386e+06	9.219e+06	4.25335e+06	2.4047e+06	5.35394e+06	3.19893e+06	0.514218	0.512398	0.33051	269.087	1.59091
Genistein	Phenylpropanoids and polyketides	Isoflavonoids	2.8894e+06	3.83585e+06	3.99108e+06	9.83881e+06	1.07731e+07	3.69756e+06	5.88959e+06	1.97701e+07	2.05702e+07	4.02983e+07	9.50838e+06	1.96098e+07	3.30175	0.00926796	1.20663	271.059	3.73977
Genistein	Phenylpropanoids and polyketides	Isoflavonoids	156501	232804	214332	175064	222727	197131	163130	270940	194170	651061	182047	282488	1.45494	0.272627	0.483914	271.07	3.92466
Genistein	Phenylpropanoids and polyketides	Isoflavonoids	479964	628400	621464	632405	723507	673784	692860	1.01309e+06	1.27659e+06	1.29105e+06	1.24285e+06	1.01313e+06	1.73681	0.00136863	0.866174	271.08	4.05962
Genistein	Phenylpropanoids and polyketides	Isoflavonoids	5.74995e+06	6.65827e+06	5.61375e+06	8.5804e+06	1.16389e+07	1.10062e+07	3.19068e+07	6.66088e+07	7.07337e+07	1.51022e+08	7.65504e+07	6.40242e+07	9.35776	1.15005e-05	1.79731	271.059	4.17433
Nandrolone	Lipids and lipid-like molecules	Sterol Lipids	2.38439e+06	3.53403e+06	1.97498e+06	2.93249e+06	3.67116e+06	3.29752e+06	4.62447e+06	5.27754e+06	5.49043e+06	1.3573e+07	6.63446e+06	5.78564e+06	2.32574	0.00239875	1.05005	275.199	4.26457
Nandrolone	Lipids and lipid-like molecules	Sterol Lipids	2.62717e+06	3.74147e+06	2.16661e+06	3.44451e+06	4.43986e+06	4.2145e+06	5.33602e+06	5.77505e+06	5.87047e+06	1.95266e+07	6.78435e+06	5.91629e+06	2.38482	0.01044	1.00907	275.199	4.76322
Palmitelaidic acid	Lipids and lipid-like molecules	Fatty Acyls	4.91533e+06	6.7763e+06	4.14206e+06	6.20888e+06	7.04394e+06	6.39796e+06	8.64055e+06	9.62396e+06	1.02827e+07	2.38533e+07	1.18326e+07	1.04981e+07	2.10602	0.00366179	0.917345	277.215	4.23141
Palmitelaidic acid	Lipids and lipid-like molecules	Fatty Acyls	104205	757293	207848	111944	82748.9	89053.9	975382	947918	1.56466e+06	62326.5	1.043e+06	949612	4.09646	0.0349814	1.39005	277.2	4.34955
Palmitelaidic acid	Lipids and lipid-like molecules	Fatty Acyls	4.66416e+06	6.87811e+06	6.00254e+06	8.51935e+06	9.0251e+06	8.25903e+06	9.27645e+06	9.93553e+06	1.13033e+07	2.26604e+07	1.16334e+07	1.10212e+07	1.74932	0.0101251	0.844771	277.215	5.41913
Palmitelaidic acid	Lipids and lipid-like molecules	Fatty Acyls	5.48297e+06	7.50252e+06	4.76374e+06	8.41854e+06	9.88337e+06	8.98201e+06	1.04599e+07	8.85735e+06	9.87785e+06	1.48055e+07	9.22449e+06	9.01444e+06	1.38208	0.0412296	0.521729	277.215	6.09543
Triphenylphosphine oxid	Unknown	-	298106	498483	241022	448732	497640	556309	596052	602406	703125	1.27328e+06	748144	600539	1.78072	0.00975153	0.854989	279.106	4.39482
Triphenylphosphine oxid	Unknown	-	6.57437e+06	5.9572e+06	6.54967e+06	5.5881e+06	4.9791e+06	6.13081e+06	5.62403e+06	6.65854e+06	5.63889e+06	1.67735e+08	9.41479e+06	1.55791e+07	5.8875	0.195992	0.915677	279.092	4.57571
Dibutyl phthalate	Benzenoids	Benzene and substituted derivatives	1.00327e+08	8.54155e+07	1.00428e+08	8.84842e+07	7.65495e+07	8.09524e+07	7.29465e+07	8.34457e+07	8.22577e+07	6.06853e+07	6.84861e+07	7.42292e+07	0.830676	0.0188367	0.377853	279.158	6.37975
Oleamide	Lipids and lipid-like molecules	Fatty Acyls	8.4584e+08	5.80715e+08	6.09469e+08	6.6653e+08	6.06642e+08	6.32091e+08	1.10186e+09	6.81064e+08	6.56923e+08	2.56871e+08	4.92335e+08	5.61472e+08	0.9516	0.545268	0.497118	282.278	7.7025
Oleamide	Lipids and lipid-like molecules	Fatty Acyls	8.46175e+07	6.68408e+07	6.72288e+07	4.90329e+07	5.56484e+07	6.72272e+07	6.09453e+07	4.28908e+07	4.47588e+07	3.39737e+07	3.87955e+07	3.91679e+07	0.667012	0.00443612	0.720775	282.278	9.71938
Hexaethylene glycol	Unknown	-	206743	281456	195760	167606	248613	224640	239598	997141	1.15059e+06	1.50804e+06	1.1763e+06	1.10386e+06	4.66142	0.00261769	1.41805	283.157	3.16551
Hexaethylene glycol	Unknown	-	1.25881e+07	1.20495e+07	2.06974e+07	1.64026e+07	1.12469e+07	1.42408e+07	1.21333e+07	7.98726e+06	9.20549e+06	3.32184e+06	7.38143e+06	7.78205e+06	0.548136	0.0129675	0.96929	283.174	3.36673
Guanosine	Nucleosides, nucleotides, and analogues	Purine nucleosides	9.97528e+06	60475.2	1.18702e+07	9.79251e+06	1.03565e+07	2.33113e+07	5.18929e+07	1.2735e+07	5.2266e+07	157233	2.40391e+07	1.30622e+07	2.35829	0.555322	1.01188	284.098	1.66719
Guanosine	Nucleosides, nucleotides, and analogues	Purine nucleosides	2.91137e+07	7.71685e+07	2.18515e+07	3.81197e+07	6.17166e+07	5.01434e+07	143528	4.48519e+07	175839	1.63739e+08	4.73821e+07	4.0698e+07	1.06788	0.26276	1.2976	284.098	1.98887
Stearamide	Lipids and lipid-like molecules	Fatty Acyls	4.70549e+07	3.62247e+07	4.1988e+07	3.98716e+07	3.03612e+07	3.28464e+07	4.04876e+07	3.59155e+07	3.93954e+07	2.11501e+07	2.57946e+07	3.34312e+07	0.859108	0.213919	0.290487	284.294	8.44618
Biochanin A	Phenylpropanoids and polyketides	Isoflavonoids	3.32537e+06	3.98075e+06	2.81728e+06	4.3198e+06	5.34422e+06	4.54139e+06	1.265e+07	2.42904e+07	2.64067e+07	5.0868e+07	3.0494e+07	2.66464e+07	7.04332	2.42337e-05	1.64533	285.074	4.01325
Phlorin	Organooxygen compounds	Carbohydrates and carbohydrate conjugates	4.25384e+06	4.53593e+06	3.88068e+06	5.04425e+06	4.92134e+06	4.60032e+06	2.83356e+06	2.3511e+06	2.6064e+06	2.94193e+06	2.21217e+06	2.18933e+06	0.555672	6.13882e-06	0.74541	289.091	3.13862
Punicic acid	Lipids and lipid-like molecules	Fatty Acyls	3.82354e+07	1.16304e+07	2.44248e+07	1.52903e+07	1.11204e+07	2.40408e+07	4.22269e+07	2.33645e+07	1.20378e+07	7.60408e+06	1.11739e+07	1.50439e+07	0.89345	0.586703	0.543636	296.257	5.7806
Linoleic acid	Lipids and lipid-like molecules	Fatty Acyls	6.91339e+06	3.74149e+06	4.66749e+06	4.60619e+06	5.30138e+06	4.75281e+06	1.69231e+07	4.24936e+06	5.92144e+06	1.84345e+06	4.35694e+06	3.80045e+06	1.2372	0.968862	0.642216	298.273	6.25263
Hexaethylene glycol	Organic oxygen compounds	Organooxygen compounds	7.26973e+06	6.94038e+06	1.15296e+07	8.97454e+06	6.19471e+06	7.36697e+06	5.44215e+07	4.13914e+07	7.92047e+07	1.61065e+08	9.21177e+07	1.10239e+08	11.1534	1.42172e-05	1.55985	300.191	3.30738
Palmitoyl ethanolamide	Organic acids and derivatives	Carboximidic acids and derivatives	3.63093e+06	3.28215e+06	3.11649e+06	4.31308e+06	5.32764e+06	4.70593e+06	4.83566e+06	2.86197e+06	3.70876e+06	1.4729e+06	3.4466e+06	3.19475e+06	0.800807	0.195855	0.513352	300.288	7.07952
Clobazam	Organoheterocyclic compounds	Benzodiazepines	123203	117450	115551	137436	62774.6	108609	145205	160976	135415	4.37548e+06	209387	350526	8.08542	0.104954	1.05388	301.074	4.57603
Ricinoleic acid methyl ester	Unknown	-	2.22986e+07	1.71745e+07	2.19736e+07	3.01399e+07	3.87189e+07	3.59551e+07	4.92951e+07	3.40782e+07	4.11421e+07	1.62373e+07	3.61054e+07	4.17172e+07	1.31465	0.234686	0.505144	313.272	7.56702
Ricinoleic acid methyl ester	Unknown	-	1.56991e+07	1.48007e+07	1.29481e+07	2.15696e+07	2.47993e+07	3.01116e+07	2.42118e+07	2.41267e+07	2.71551e+07	1.46968e+07	2.96695e+07	2.6654e+07	1.22168	0.218997	0.344941	313.272	7.75144
Drofenine	Unknown	-	1.15418e+07	3.81579e+06	5.80438e+06	7.81492e+06	3.85421e+06	4.70704e+06	1.36548e+07	4.10445e+06	3.58989e+06	3.05608e+06	3.47587e+06	3.12223e+06	0.825914	0.36057	0.553851	318.239	5.78497
Linoleoyl ethanolamide	Organic nitrogen compounds	Organonitrogen compounds	1.00321e+07	7.84179e+06	9.65806e+06	7.38126e+06	2.39797e+07	8.2693e+06	7.6498e+06	6.93852e+06	1.27819e+07	4.72349e+06	6.01899e+06	6.64367e+06	0.666392	0.140684	0.511301	324.289	6.66507
LysoPC 4:0	Lipids and lipid-like molecules	Glycerophospholipids	4.01342e+06	6.50501e+06	3.46148e+06	5.82276e+06	6.02285e+06	5.61013e+06	7.21425e+06	7.76871e+06	8.07293e+06	1.3042e+07	9.08154e+06	7.83353e+06	1.6864	0.00317811	0.813501	328.138	3.1466
LysoPC 4:0	Lipids and lipid-like molecules	Glycerophospholipids	3.08004e+06	5.18492e+06	333265	3.76128e+06	5.06223e+06	4.91918e+06	5.85197e+06	7.25012e+06	7.59497e+06	1.33694e+07	8.47425e+06	7.36013e+06	2.23361	0.0608652	1.1055	328.151	3.22853
Docosatrienoic acid	Lipids and lipid-like molecules	Fatty Acyls	2.33443e+07	2.06796e+07	2.46886e+07	2.12923e+07	1.97955e+07	1.9811e+07	1.98984e+07	1.93303e+07	1.92006e+07	1.26511e+07	1.59349e+07	1.77111e+07	0.808004	0.0248955	0.534149	335.293	7.25596
Erucamide	Unknown	-	2.9093e+10	2.38093e+10	3.17523e+10	2.60596e+10	2.20911e+10	2.58446e+10	2.12676e+10	2.18949e+10	2.37373e+10	1.52819e+10	1.94627e+10	2.00733e+10	0.76721	0.00874745	0.57907	338.34	9.71907
Lactosamine	Lipids and lipid-like molecules	Fatty Acyls	1.78132e+08	2.84298e+08	1.63391e+08	1.72022e+08	2.39551e+08	2.39041e+08	1.67847e+08	1.36195e+08	8.25383e+07	1.37971e+08	7.46381e+07	1.38656e+08	0.578052	0.0067774	0.745757	342.138	0.863955
CocamidopropylBetaine	Unknown	-	5.99991e+06	3.20043e+07	5.76014e+06	1.14091e+07	5.5113e+06	4.75733e+06	1.58846e+07	5.85202e+06	9.46544e+06	6.85691e+06	5.13935e+06	6.57669e+06	0.760595	0.818879	0.21872	343.294	4.38947
Trehalose	Organic oxygen compounds	Organooxygen compounds	4.1634e+08	3.46544e+08	4.12624e+08	3.49393e+08	3.20543e+08	3.29039e+08	2.66698e+08	3.07255e+08	2.78137e+08	1.9599e+08	2.74046e+08	3.09531e+08	0.750366	0.00636845	0.591698	343.122	0.81847
Trehalose	Organic oxygen compounds	Organooxygen compounds	1.88249e+07	3.3952e+07	1.72464e+07	2.83286e+07	2.73503e+07	2.845e+07	1.73022e+07	9.45911e+06	9.45589e+06	1.63333e+07	1.25357e+07	1.48242e+07	0.518386	0.00160199	0.845024	343.141	0.867273
Heptaethylene glycol	Organic oxygen compounds	Organooxygen compounds	1.48381e+07	1.25847e+07	2.78262e+07	2.16041e+07	1.27824e+07	2.23326e+07	1.27322e+07	8.63844e+06	9.51805e+06	3.42822e+06	9.39751e+06	8.8467e+06	0.469429	0.00731869	1.05168	344.227	3.41677
Corticosterone	Lipids and lipid-like molecules	Sterol Lipids	75119.8	111467	165545	115211	128612	105076	185042	273771	379791	735091	335746	256194	3.08922	0.0013911	1.14798	347.241	3.9053
Corticosterone	Lipids and lipid-like molecules	Sterol Lipids	5.83912e+06	2.2352e+06	5.18305e+06	4.51331e+06	4.08844e+06	2.57329e+06	3.07087e+06	1.5285e+06	1.57311e+06	1.57922e+06	2.23007e+06	1.67613e+06	0.477149	0.00498178	0.82009	347.229	4.06733
Nifedipine	Organoheterocyclic compounds	Pyridines and derivatives	5.7798e+07	5.93293e+07	5.69105e+07	5.34843e+07	5.74597e+07	5.59578e+07	3.60272e+07	1.06763e+07	1.22491e+07	8.06026e+06	9.26965e+06	1.2712e+07	0.261027	0.00100402	1.44631	347.12	0.70205
Docosatrienoic acid	Lipids and lipid-like molecules	Fatty Acyls	2.02791e+07	2.71539e+07	1.78704e+07	1.1228e+07	2.43052e+07	2.49213e+07	2.22157e+07	1.12167e+07	2.5499e+07	7.01686e+06	6.70888e+06	2.50591e+07	0.777019	0.24461	0.533413	352.319	5.21368
Docosatrienoic acid	Lipids and lipid-like molecules	Fatty Acyls	359190	461211	420779	587139	357135	337043	347710	423991	535238	391691	311197	333275	0.928882	0.555147	0.10469	352.304	6.1058
Docosatrienoic acid	Lipids and lipid-like molecules	Fatty Acyls	2.95752e+07	1.17646e+07	3.36371e+07	9.74019e+07	2.00273e+07	3.19602e+07	2.52247e+07	3.3318e+07	3.98375e+07	2.08911e+07	2.32383e+07	2.71499e+07	0.756172	0.790223	0.133768	352.319	6.74442
Docosatrienoic acid	Lipids and lipid-like molecules	Fatty Acyls	5.31202e+08	4.8191e+08	5.41467e+08	4.52451e+08	4.30017e+08	4.44358e+08	4.39379e+08	4.29022e+08	4.17762e+08	2.98827e+08	3.68847e+08	3.91979e+08	0.814122	0.0157496	0.522802	352.319	7.25652
Docosatrienoic acid	Lipids and lipid-like molecules	Fatty Acyls	6.74508e+08	4.77355e+08	6.44684e+08	4.40025e+08	5.6067e+08	5.34376e+08	5.24192e+08	7.38767e+08	6.64658e+08	2.47996e+08	2.77565e+08	3.42972e+08	0.839277	0.255449	0.42795	352.319	7.60692
Docosatrienoic acid	Lipids and lipid-like molecules	Fatty Acyls	2.67404e+08	4.86865e+08	3.57261e+07	1.36979e+08	9.82002e+07	9.96683e+07	1.02812e+08	1.17027e+08	6.23126e+07	7.13666e+07	1.14964e+08	8.52725e+07	0.492295	0.324494	0.481003	352.319	8.36243
Docosatrienoic acid	Lipids and lipid-like molecules	Fatty Acyls	1.49264e+08	5.61183e+07	2.47195e+07	3.12974e+08	9.13986e+07	9.6717e+07	1.84994e+07	1.2763e+08	3.86793e+07	1.97673e+08	2.77901e+08	8.96495e+07	1.02577	0.942584	0.589168	352.319	9.53863
Anileridine	Organoheterocyclic compounds	Piperidines	4.77344e+06	8.51884e+06	3.3999e+06	6.78765e+06	9.7025e+06	7.89e+06	1.17996e+07	1.33755e+07	1.72217e+07	4.66367e+07	2.19224e+07	1.72925e+07	3.1225	0.00195075	1.19665	353.228	4.25413
Monolinolenin (9c,12c,15c)	Unknown	-	6.75011e+06	1.12204e+07	6.3727e+06	1.14489e+07	1.59961e+07	1.36384e+07	1.00828e+07	5.01154e+06	6.82206e+06	1.16026e+07	5.90531e+06	6.72735e+06	0.705396	0.125124	0.505984	353.267	5.35222
Monolinolenin (9c,12c,15c)	Unknown	-	2.76709e+06	3.3815e+06	2.2052e+06	4.25688e+06	5.62991e+06	8.02114e+06	3.75109e+06	2.1203e+06	2.26131e+06	5.13261e+06	2.13389e+06	3.83301e+06	0.732329	0.291341	0.414429	353.267	5.89537
Monolinolenin (9c,12c,15c)	Unknown	-	3.92515e+06	8.58891e+06	5.8216e+06	1.19472e+07	1.44299e+07	1.10602e+07	7.82572e+06	3.34145e+06	4.3395e+06	1.48881e+06	3.52359e+06	4.06895e+06	0.440859	0.0179612	0.915678	353.267	6.68489
LysoPC 6:0	Lipids and lipid-like molecules	Glycerophospholipids	5.52602e+06	5.75843e+06	4.7173e+06	6.41849e+06	6.91833e+06	6.43654e+06	9.80983e+06	1.2028e+07	1.19889e+07	2.61359e+07	1.37173e+07	1.25833e+07	2.41126	0.000992103	1.11395	356.182	3.59128
Monoelaidin	Lipids and lipid-like molecules	Glycerolipids	468613	678904	582376	704754	3.50383e+06	724147	4.26293e+06	1.88743e+06	2.0596e+06	2.56344e+06	2.21132e+06	1.66075e+06	2.19815	0.0158926	1.09362	357.298	6.07573
Monoelaidin	Lipids and lipid-like molecules	Glycerolipids	3.8555e+06	3.89248e+06	3.31921e+06	9.39578e+06	1.23204e+07	1.2974e+07	1.70697e+07	8.50108e+06	1.00546e+07	2.34335e+06	9.0254e+06	1.14531e+07	1.27733	0.508703	0.524582	357.298	7.77167
Trehalose	Organic oxygen compounds	Organooxygen compounds	3.49249e+06	3.80964e+06	3.50288e+06	3.58579e+06	4.07469e+06	3.48871e+06	2.72218e+06	746416	855645	336394	560962	1.0762e+06	0.286861	0.0035682	1.44156	360.167	0.676348
Trehalose	Organic oxygen compounds	Organooxygen compounds	4.88128e+08	4.49664e+08	4.68638e+08	3.66364e+08	3.20976e+08	3.45541e+08	1.88516e+08	1.96945e+08	1.58134e+08	1.67575e+08	1.59708e+08	2.02088e+08	0.439864	8.77525e-06	1.11505	360.149	0.846905
Gerberinol	Phenylpropanoids and polyketides	Coumarins and derivatives	8.40764e+06	9.97608e+06	7.14511e+06	1.1388e+07	1.21169e+07	1.27534e+07	9.4669e+06	1.28893e+07	3.16007e+07	7.98436e+06	1.94006e+07	2.47992e+07	1.71785	0.113239	0.52816	365.104	3.01898
Gerberinol	Phenylpropanoids and polyketides	Coumarins and derivatives	1.62058e+07	1.98907e+07	2.52601e+07	3.63299e+07	3.79117e+07	3.73597e+07	5.605e+06	4.19824e+06	3.60362e+06	1.3447e+06	3.17979e+06	3.03878e+06	0.121244	9.02555e-06	1.84127	365.104	3.31528
Gerberinol	Phenylpropanoids and polyketides	Coumarins and derivatives	9.05256e+06	1.45682e+07	6.65024e+06	1.03418e+07	1.34441e+07	1.15868e+07	1.57808e+07	2.24563e+07	2.59926e+07	4.90829e+07	3.06262e+07	2.25108e+07	2.53565	0.00113352	0.881666	365.104	4.24188
Gerberinol	Phenylpropanoids and polyketides	Coumarins and derivatives	1.53972e+06	997992	1.4759e+06	1.37044e+06	1.06243e+06	1.16329e+06	1.03564e+06	778213	772203	743887	499219	737383	0.60009	0.00175649	0.617365	365.123	0.721417
Gerberinol	Phenylpropanoids and polyketides	Coumarins and derivatives	1.11656e+08	9.68279e+07	1.32887e+08	1.23285e+08	9.4516e+07	7.92542e+07	2.46515e+07	1.33666e+08	1.13875e+08	9.16102e+07	9.38413e+07	1.25089e+08	0.912764	0.488822	0.407514	365.104	0.87128
Neotame	Organic acids and derivatives	Carboxylic acids and derivatives	136315	195405	95792.4	141880	180338	202510	181813	238742	262157	355146	275840	252094	1.64433	0.0064375	0.597923	379.202	3.81122
Neotame	Organic acids and derivatives	Carboxylic acids and derivatives	1.0396e+08	1.7517e+08	1.00107e+08	1.3029e+08	1.60016e+08	1.37783e+08	1.15872e+08	5.94942e+07	7.33579e+07	1.36115e+08	6.22888e+07	7.36023e+07	0.645007	0.0210468	0.673604	379.221	3.95327
LysoPC 8:0	Lipids and lipid-like molecules	Glycerophospholipids	2.26534e+06	3.76575e+06	2.26289e+06	2.24885e+06	109446	2.88367e+06	150231	6.23898e+06	7.45941e+06	2.15188e+07	8.69395e+06	6.85096e+06	3.76127	0.253075	0.922957	384.213	3.87991
Octaethylene glycol	Organic oxygen compounds	Organooxygen compounds	1.9773e+07	9.96796e+06	2.80742e+07	2.01368e+07	1.17914e+07	2.11736e+07	1.37327e+07	9.69586e+06	9.08613e+06	3.12268e+06	1.13802e+07	1.18917e+07	0.531111	0.035886	0.913854	388.253	3.4595
Dioctyl phthalate	Unknown	-	1.48683e+07	1.02772e+07	1.07187e+07	9.85955e+06	1.01397e+07	1.01409e+07	1.06994e+07	8.85808e+06	8.80296e+06	6.58918e+06	8.14909e+06	7.96161e+06	0.77359	0.017991	0.439384	391.283	9.49658
Racemoramide	Unknown	-	1.64207e+06	3.36201e+06	1.71952e+06	3.38254e+06	4.76331e+06	4.04213e+06	3.04948e+06	1.57787e+06	2.03899e+06	3.84324e+06	1.85429e+06	2.20543e+06	0.77039	0.333974	0.37939	393.26	5.35165
Racemoramide	Unknown	-	488482	410767	400081	380684	263298	407974	276203	319227	425186	544916	220720	176738	0.834858	0.2504	0.414599	393.256	5.51943
Reserpic acid	Unknown	-	2.1166e+06	3.421e+06	2.07548e+06	2.29029e+06	2.64984e+06	2.34374e+06	1.6377e+06	900900	1.07559e+06	1.04708e+06	791406	945093	0.429469	7.37315e-05	1.03128	401.203	3.95325
Lincomycin	Organic acids and derivatives	Carboxylic acids and derivatives	4.49889e+06	6.55218e+06	4.7816e+06	5.7806e+06	6.62691e+06	6.33346e+06	4.69771e+06	3.16173e+06	5.05471e+06	1.14495e+07	4.66893e+06	5.1024e+06	0.98731	0.660137	0.335053	407.22	3.3429
Daidzin	Phenylpropanoids and polyketides	Isoflavonoids	1.5849e+07	2.06761e+07	1.21776e+07	2.1483e+07	1.99049e+07	1.81742e+07	2.4609e+07	3.09792e+07	3.39187e+07	4.76216e+07	3.20697e+07	3.26874e+07	1.86474	0.000499902	0.927248	417.117	3.50515
Leupeptin	Unknown	-	5.82932e+07	6.56764e+07	5.07429e+07	8.69832e+07	1.09125e+08	1.12048e+08	1.17538e+08	1.04753e+08	1.22968e+08	5.47679e+07	1.30097e+08	1.17113e+08	1.3404	0.141575	0.504411	427.301	7.26662
LysoPE 16:1	Lipids and lipid-like molecules	Glycerophospholipids	1.4108e+06	1.66754e+06	1.14553e+06	1.99227e+06	2.42968e+06	2.21244e+06	2.09742e+06	1.75377e+06	1.9078e+06	1.21373e+06	2.0195e+06	1.85059e+06	0.998577	0.910921	0.106984	452.276	5.13542
Wilforlide A	Unknown	-	1.43794e+06	2.10903e+06	1.21552e+06	1.66818e+06	2.16521e+06	1.96743e+06	4.34815e+06	831487	1.00829e+06	6.78981e+06	3.52419e+06	3.19932e+06	1.86506	0.311057	0.435456	455.35	4.07229
LysoPE 18:2	Lipids and lipid-like molecules	Glycerophospholipids	1.17414e+07	1.31659e+07	1.12461e+07	1.78531e+07	2.19494e+07	2.08212e+07	2.54232e+07	1.53984e+07	1.78656e+07	7.56526e+06	1.74657e+07	2.46562e+07	1.11983	0.723574	0.366561	478.291	5.36205
LysoPE 18:1	Lipids and lipid-like molecules	Glycerophospholipids	4.00679e+07	4.11006e+07	3.41419e+07	6.18145e+07	6.65663e+07	6.54603e+07	5.97699e+07	4.50048e+07	6.45865e+07	1.49549e+07	5.40584e+07	5.00939e+07	0.933097	0.625634	0.373995	480.307	5.85059
LysoPC 15:0	Lipids and lipid-like molecules	Glycerophospholipids	2.27123e+06	2.47748e+06	1.97652e+06	2.75329e+06	3.79156e+06	4.04735e+06	2.96902e+06	2.80849e+06	2.88737e+06	1.80291e+06	3.1145e+06	3.05216e+06	0.960562	0.883577	0.0921075	482.322	5.30015
LysoPE 18:0	Lipids and lipid-like molecules	Glycerophospholipids	1.00583e+07	8.63019e+06	9.54042e+06	1.52635e+07	1.0991e+07	1.67817e+07	1.42803e+07	1.25125e+07	1.16245e+07	5.37049e+06	1.30321e+07	1.18837e+07	0.964057	0.789983	0.214925	482.322	6.527
LysoPC 16:0	Lipids and lipid-like molecules	Glycerophospholipids	1.61745e+08	1.80336e+08	1.60399e+08	2.40418e+08	3.07068e+08	3.48578e+08	3.08445e+08	2.59196e+08	2.70752e+08	1.45105e+08	3.38149e+08	2.86789e+08	1.15008	0.419983	0.308117	496.338	5.66523
LysoPC 18:3	Lipids and lipid-like molecules	Glycerophospholipids	876968	1.429e+06	921980	1.42688e+06	2.1533e+06	1.60311e+06	1.85836e+06	2.35913e+06	2.3924e+06	1.02115e+07	3.09432e+06	2.46369e+06	2.66066	0.0206399	1.05763	518.322	4.40702
LysoPC 18:2	Lipids and lipid-like molecules	Glycerophospholipids	3.17815e+07	3.97401e+07	3.09993e+07	4.80938e+07	6.91566e+07	6.52566e+07	5.86557e+07	5.52854e+07	6.39894e+07	4.40728e+07	6.78273e+07	6.35086e+07	1.23967	0.143998	0.444358	520.338	5.39004
LysoPC 18:1	Lipids and lipid-like molecules	Glycerophospholipids	3.34139e+07	3.67808e+07	3.00592e+07	4.79895e+07	6.31369e+07	5.2846e+07	5.24885e+07	4.39166e+07	4.67003e+07	1.81016e+07	4.90987e+07	4.81253e+07	0.978067	0.840979	0.27102	522.354	5.88972
Maltotriose	Organic oxygen compounds	Organooxygen compounds	9.0475e+07	9.00863e+07	8.30106e+07	9.32297e+07	1.01507e+08	7.44094e+07	6.93299e+07	4.57221e+07	5.08941e+07	2.87988e+07	5.23369e+07	5.80473e+07	0.572778	0.00350493	0.876878	522.201	0.909183
LysoPC 18:0	Lipids and lipid-like molecules	Glycerophospholipids	1.54629e+07	1.58898e+07	1.60018e+07	2.56727e+07	2.53694e+07	3.06977e+07	2.62197e+07	2.10519e+07	2.23174e+07	1.07774e+07	2.50292e+07	2.30723e+07	0.995148	0.98225	0.173357	524.369	6.58639
Maltotetraose	Organic oxygen compounds	Organooxygen compounds	6.85813e+06	9.49741e+06	1.00848e+07	6.69363e+06	7.48247e+06	1.4203e+07	8.22888e+06	9.53219e+06	5.95177e+06	9.42908e+06	9.8144e+06	9.70181e+06	0.960574	0.901397	0.0658432	684.254	1.18035
Glycine	Organic acids and derivatives	Carboxylic acids and derivatives	4.74402e+07	2.38796e+07	9.35184e+07	7.63948e+07	2.77553e+07	5.16995e+07	4.87241e+07	6.62435e+07	6.60796e+07	1.20101e+08	1.11094e+08	2.64587e+07	1.368	0.348515	0.374608	76.0394	9.2971
Dimethyl sulfoxide	Organosulfur compounds	Sulfoxides	3.62348e+07	3.16424e+07	4.07732e+07	1.40454e+07	2.38134e+07	2.44787e+07	3.84363e+06	4.64721e+06	2.33531e+07	1.42268e+07	1.75969e+07	2.66502e+06	0.387938	0.0212923	1.19357	79.018	1.02696
Dimethyl sulfoxide	Organosulfur compounds	Sulfoxides	4.60672e+07	4.29198e+07	5.03723e+07	2.06493e+07	7.6607e+07	2.28622e+07	2.7343e+07	2.56836e+07	3.3755e+07	690469	2.86757e+07	4.17524e+07	0.60853	0.241935	0.998087	79.018	1.33867
Chloromethyl methyl ether	Organooxygen compounds	Ethers	1.02357e+07	1.93494e+07	1.14209e+07	8.94481e+06	9.20124e+06	8.0726e+06	7.98739e+06	6.58557e+06	8.02675e+06	1.22421e+07	9.20289e+06	6.37095e+06	0.749959	0.130649	0.353442	81.0145	0.61961
Fomepizole	Organoheterocyclic compounds	Azoles	7.01417e+06	7.44062e+06	6.25892e+06	5.2173e+06	5.88128e+06	6.88731e+06	5.57627e+06	6.57349e+06	4.14704e+06	4.06457e+06	5.42348e+06	5.62181e+06	0.81155	0.0471011	0.396707	83.0842	9.7103
Fomepizole	Organoheterocyclic compounds	Azoles	6.25969e+06	5.70281e+06	6.24999e+06	6.75604e+06	6.43878e+06	4.37948e+06	6.16996e+06	4.95779e+06	5.46088e+06	3.84637e+06	5.46199e+06	5.58138e+06	0.879608	0.191678	0.31819	83.0378	9.79552
Pentanenitrile	Organonitrogen compounds	Nitriles	3.94426e+07	4.13772e+07	3.92678e+07	3.97123e+07	4.86737e+07	5.16753e+07	3.60689e+07	2.32309e+07	2.45803e+07	2.33209e+07	1.94814e+07	2.45534e+07	0.581344	0.000406665	0.837993	84.0808	0.900153
Furanone A	Organoheterocyclic compounds	Dihydrofurans	2.00324e+06	7.41116e+08	1.66358e+06	2.04779e+06	1.62964e+06	1.9846e+06	1.19287e+06	777077	940389	534907	1.15611e+06	1.66271e+06	0.00834712	0.164101	0.979495	85.0479	0.781323
Furanone A	Organoheterocyclic compounds	Dihydrofurans	1.47696e+09	1.09223e+09	1.40899e+09	1.29035e+09	1.39771e+09	1.31293e+09	1.08382e+09	1.04181e+09	1.03574e+09	1.06301e+09	1.03001e+09	1.10376e+09	0.796843	0.00296907	0.493847	85.0285	0.814413
Furanone A	Organoheterocyclic compounds	Dihydrofurans	2.26173e+08	2.55838e+08	2.36586e+08	2.40561e+08	2.58991e+08	2.55993e+08	1.82118e+08	1.79802e+08	2.22566e+08	2.92804e+08	2.16304e+08	2.12414e+08	0.885944	0.128174	0.384284	85.0285	1.22635
Piperidine	Organoheterocyclic compounds	Piperidines	5.5951e+07	8.13216e+07	1.00111e+08	9.24213e+07	7.73194e+07	7.31132e+07	3.22221e+08	6.47426e+08	6.42285e+08	1.37041e+09	7.87605e+08	6.18459e+08	9.13799	2.03595e-05	1.60821	86.0965	1.76296
Piperidine	Organoheterocyclic compounds	Piperidines	3.97878e+07	3.65897e+07	3.91633e+07	4.62011e+07	4.51322e+07	4.87455e+07	5.86126e+07	7.69776e+07	8.54327e+07	7.4505e+07	8.46512e+07	8.05197e+07	1.80228	1.46375e-05	0.883872	86.0965	0.912205
Piperidine	Organoheterocyclic compounds	Piperidines	3.31858e+07	3.13201e+07	2.07503e+07	2.25378e+07	4.12909e+07	2.6641e+07	3.68393e+07	5.82027e+07	5.84272e+07	1.66686e+08	1.28439e+08	5.66658e+07	2.87527	0.00797353	1.11678	86.0965	1.23549
Soyasaponin Bb	Lipids and lipid-like molecules	Prenol lipids	5.2137e+07	6.74437e+07	3.89809e+07	5.96897e+07	8.07761e+07	7.2796e+07	7.9444e+07	9.04653e+07	9.57984e+07	1.7645e+08	9.94276e+07	9.83315e+07	1.72102	0.00645192	0.863374	943.522	4.30922
Soyasaponin Bb	Lipids and lipid-like molecules	Prenol lipids	707253	1.04266e+06	632216	965905	1.19677e+06	1.05595e+06	1.0076e+06	1.36838e+06	1.31588e+06	3.69255e+06	1.39203e+06	1.22076e+06	1.78497	0.0478703	0.810315	943.513	4.5044
Soyasaponin Ba	Lipids and lipid-like molecules	Prenol lipids	3.55847e+06	4.63055e+06	2.88005e+06	4.00484e+06	5.574e+06	5.56056e+06	6.56123e+06	7.56289e+06	8.25677e+06	1.80112e+07	9.36906e+06	9.11716e+06	2.24654	0.0017077	1.05679	959.517	4.26122
Protoanemonin	Organoheterocyclic compounds	Dihydrofurans	1.25585e+08	5.98706e+07	5.18659e+08	2.19767e+08	2.20118e+08	2.19076e+08	3.30064e+08	1.80066e+08	1.14426e+08	1.51685e+08	1.73227e+08	1.97102e+08	0.841164	0.937031	0.224464	97.0284	2.85565
Protoanemonin	Organoheterocyclic compounds	Dihydrofurans	6.98361e+06	7.28651e+06	6.95888e+06	1.00302e+07	1.2594e+07	1.13938e+07	7.31698e+06	8.72738e+06	7.44991e+06	1.34255e+07	9.91841e+06	9.74116e+06	1.02412	0.827244	0.288178	97.0447	0.613687
Protoanemonin	Organoheterocyclic compounds	Dihydrofurans	1.1923e+09	8.88932e+08	1.13452e+09	1.02096e+09	1.1081e+09	1.0119e+09	8.50373e+08	8.12504e+08	8.05557e+08	7.58959e+08	7.97869e+08	8.54195e+08	0.767607	0.000921772	0.573625	97.0284	0.812605
Protoanemonin	Organoheterocyclic compounds	Dihydrofurans	1.62353e+08	1.95227e+08	1.79696e+08	1.79698e+08	1.9119e+08	1.80722e+08	1.22314e+08	1.22793e+08	1.41414e+08	1.8063e+08	1.47009e+08	1.48746e+08	0.792468	0.00773674	0.560143	97.0284	1.22679
Protoanemonin	Organoheterocyclic compounds	Dihydrofurans	2.19625e+06	1.75695e+06	3.08669e+06	1.12477e+06	1.98476e+06	1.48663e+06	7.25122e+07	1.27244e+06	1.36744e+06	8.03787e+07	1.14919e+06	1.63192e+06	13.6053	0.284625	0.771322	97.0079	1.29946
Protoanemonin	Organoheterocyclic compounds	Dihydrofurans	1.03989e+08	1.15843e+08	1.30487e+08	1.12529e+08	1.11083e+08	1.11062e+08	8.75664e+07	9.39443e+07	8.3352e+07	7.057e+07	9.90686e+07	9.77019e+07	0.776948	0.00270829	0.475618	97.0284	0.144329
Phosphoric acid	Homogeneous non-metal compounds	Non-metal oxoanionic compounds	4.40922e+06	3.36864e+06	3.53363e+06	3.66195e+06	2.2657e+06	3.38729e+06	2.08016e+06	2.95409e+06	3.79997e+06	2.68955e+06	3.7779e+06	3.00139e+06	0.88736	0.36668	0.19564	98.9841	4.05973
Phosphoric acid	Homogeneous non-metal compounds	Non-metal oxoanionic compounds	3.47593e+06	4.52892e+06	2.7071e+06	2.62106e+06	3.04064e+06	3.04037e+06	1.61419e+06	2.64492e+06	3.57106e+06	4.87261e+06	2.60851e+06	3.25104e+06	0.95613	0.645551	0.393942	98.984	5.80415
Phosphoric acid	Homogeneous non-metal compounds	Non-metal oxoanionic compounds	1.25927e+06	2.68851e+06	1.53162e+06	964550	1.51879e+06	1.44593e+06	1.09949e+06	609625	3.78933e+07	1.99627e+06	993136	630838	4.59392	0.795811	0.172476	98.9947	0.618182
Phosphoric acid	Homogeneous non-metal compounds	Non-metal oxoanionic compounds	8.02772e+08	7.64801e+08	8.32451e+08	7.19182e+08	6.69276e+08	6.55619e+08	3.36545e+08	5.21546e+08	4.04718e+08	1.93664e+08	4.69764e+08	5.72506e+08	0.562261	0.0103058	0.424903	98.9841	0.740955
Phosphoric acid	Homogeneous non-metal compounds	Non-metal oxoanionic compounds	3.09963e+07	2.61961e+07	3.03057e+07	2.78927e+07	3.20053e+07	2.51836e+07	1.1356e+07	2.88689e+07	1.19178e+07	1.73145e+07	3.21828e+07	3.3692e+07	0.784171	0.160659	0.518618	98.9841	1.00314
Glyceric acid	Organic oxygen compounds	Organooxygen compounds	5.66443e+06	9.34078e+06	5.35917e+06	6.4071e+06	1.3334e+07	7.53924e+06	8.41606e+06	7.75593e+06	8.70708e+06	2.78495e+07	9.5474e+06	6.31055e+06	1.43954	0.311702	0.56677	105.018	0.874623
Pyrocatechol	Benzenoids	Phenols	3.34373e+06	4.64924e+06	5.6125e+06	6.28695e+06	6.33422e+06	6.84387e+06	3.77795e+06	4.44828e+06	5.40969e+06	9.62786e+06	6.31802e+06	6.38404e+06	1.08755	0.710402	0.298405	109.028	3.3738
Trifluoroacetic acid	Organic acids and derivatives	Carboxylic acids and derivatives	3.38802e+08	2.74937e+08	3.32271e+08	2.9545e+08	2.61293e+08	2.73623e+08	2.71413e+08	2.9553e+08	2.83165e+08	1.30781e+08	2.61948e+08	2.81102e+08	0.857893	0.222174	0.472227	112.984	0.684899
Maleic acid	Organic acids and derivatives	Carboxylic acids and derivatives	1.23219e+07	1.45162e+07	1.23866e+07	1.43955e+07	1.7806e+07	1.59475e+07	1.48883e+07	1.43743e+07	1.54134e+07	2.93818e+07	1.83232e+07	1.53926e+07	1.23348	0.181574	0.445129	115.002	1.45143
Succinic acid	Organic acids and derivatives	Carboxylic acids and derivatives	73777	112322	84237.7	72194.4	1.26696e+06	85698.6	108511	85562.7	108846	221984	90136.8	1.12298e+07	6.9873	0.509556	0.451606	117.006	1.44394
Succinic acid	Organic acids and derivatives	Carboxylic acids and derivatives	1.30692e+08	1.54996e+08	1.36514e+08	1.43813e+08	1.58478e+08	1.60334e+08	1.76587e+08	1.76008e+08	1.84637e+08	3.00272e+08	2.20505e+08	1.90886e+08	1.41146	0.00942715	0.632497	117.018	1.51067
Acetic acid	Organic acids and derivatives	Carboxylic acids and derivatives	7.39836e+07	7.6731e+07	8.30743e+07	7.92643e+07	6.83079e+07	7.87838e+07	7.82271e+07	7.70714e+07	7.91829e+07	1.01726e+08	1.01007e+08	5.43956e+07	1.06838	0.646995	0.109248	119.033	0.833453
Taurine	Organic acids and derivatives	Organic sulfonic acids and derivatives	3.80376e+07	3.60597e+07	4.26975e+07	3.83141e+07	3.46468e+07	3.5987e+07	3.56462e+07	2.66566e+07	2.85547e+07	1.71946e+07	2.52704e+07	2.11958e+07	0.684488	0.00972672	0.684751	124.006	0.741061
dimethadione	Organoheterocyclic compounds	Azolidines	1.55829e+07	2.74934e+07	1.43781e+07	3.98172e+07	2.17342e+07	1.81812e+07	4.41212e+07	6.69134e+07	6.81772e+07	1.3906e+08	2.30255e+07	4.72304e+07	2.8321	0.00970494	1.06724	128.034	1.33237
Mesaconic acid	Lipids and lipid-like molecules	Fatty Acyls	7.8202e+07	9.86912e+07	8.3518e+07	7.74737e+07	1.01757e+08	8.70829e+07	1.07668e+08	1.18446e+08	1.13631e+08	1.64102e+08	2.30573e+08	8.47676e+07	1.55525	0.0416504	0.618654	129.018	1.29128
Mesaconic acid	Lipids and lipid-like molecules	Fatty Acyls	721317	1.19964e+06	686331	1.99017e+06	1.04811e+06	904111	2.1561e+06	3.27935e+06	3.32215e+06	7.37693e+06	1.27153e+06	2.45964e+06	3.03308	0.00607085	1.12138	129.037	1.33238
Leucinic acid	Lipids and lipid-like molecules	Fatty Acyls	7.2561e+07	8.30267e+07	4.47302e+07	8.48219e+07	9.4222e+07	9.09576e+07	8.73089e+07	9.07189e+07	9.19225e+07	1.91677e+08	1.10886e+08	9.97526e+07	1.42938	0.0640836	0.651184	131.07	3.7116
Monoethyl malonic acid	Organic acids and derivatives	Carboxylic acids and derivatives	923297	2.62314e+06	4.15785e+06	1.5521e+06	722378	520226	1.69678e+06	2.51358e+06	2.61622e+06	6.69864e+06	4.35663e+06	3.51538e+06	2.03803	0.0484902	0.831172	131.045	0.726308
Threonic acid	Organic oxygen compounds	Organooxygen compounds	5.89311e+07	5.97953e+07	5.98881e+07	5.81122e+07	6.19377e+07	6.33079e+07	8.39221e+07	7.21358e+07	8.1861e+07	8.65205e+07	8.56235e+07	7.41863e+07	1.33781	8.25491e-05	0.645369	135.028	0.832872
Threonic acid	Organic oxygen compounds	Organooxygen compounds	1.03166e+06	1.69323e+06	3.69528e+06	1.11123e+06	1.60883e+06	1.30088e+06	1.82288e+06	1.27926e+06	1.42858e+06	2.14247e+06	1.77224e+06	881940	0.893332	0.833788	0.0749943	135.017	0.888765
Salicylic acid	Benzenoids	Benzene and substituted derivatives	5.7284e+06	5.854e+06	5.62573e+06	6.76359e+06	6.60572e+06	6.42274e+06	5.1768e+06	5.6842e+06	7.77234e+06	1.24976e+07	7.57485e+06	7.19071e+06	1.24044	0.227063	0.445733	137.023	4.06827
Urocanic acid	Organoheterocyclic compounds	Azoles	2.23006e+06	3.06323e+06	2.0875e+06	6.10354e+06	1.83217e+06	1.61687e+06	2.09692e+06	2.33181e+06	2.34941e+06	4.91268e+06	2.65209e+06	2.02598e+06	0.966665	0.912291	0.294404	137.034	1.30267
Mevalonic acid	Lipids and lipid-like molecules	Fatty Acyls	205577	213593	8.75421e+06	271426	300716	299072	3.62897e+06	922498	370316	557428	920633	467898	0.683725	0.422215	0.762066	147.044	3.1131
Mevalonic acid	Lipids and lipid-like molecules	Fatty Acyls	25101.4	107552	83674	80641.3	127314	109681	57955.2	159045	132569	275523	181596	149305	1.79037	0.0922595	0.812795	147.085	3.1944
Paracetamol	Benzenoids	Phenols	2.45998e+06	2.93285e+06	1.79289e+06	3.10858e+06	3.55838e+06	2.83008e+06	2.54411e+06	2.48899e+06	2.98951e+06	4.92661e+06	3.58061e+06	2.85132e+06	1.16175	0.341802	0.394315	150.055	3.7535
Guanine	Organoheterocyclic compounds	Imidazopyrimidines	1.16617e+06	1.82069e+06	1.11782e+06	1.57523e+06	1.69032e+06	1.33687e+06	1.26075e+06	948702	902148	2.02342e+06	1.0825e+06	843411	0.810939	0.157723	0.445416	150.041	1.42274
Xanthine	Organoheterocyclic compounds	Imidazopyrimidines	317295	557931	310605	577422	377099	311129	758757	4.57211e+06	3.37652e+06	1.21327e+07	4.38616e+06	2.65595e+06	11.3736	0.00136359	1.74624	151.025	1.34531
Protocatechuic acid	Benzenoids	Benzene and substituted derivatives	7.98579e+06	1.22811e+07	6.76534e+06	9.46405e+06	1.24375e+07	1.19275e+07	1.16516e+07	1.24068e+07	1.23064e+07	3.63561e+07	1.57357e+07	1.45721e+07	1.69285	0.0523884	0.771719	153.018	3.6708
Orotic acid	Organoheterocyclic compounds	Diazines	1.13997e+07	9.8908e+06	1.50774e+07	1.13464e+07	1.00765e+07	1.13906e+07	7.69824e+06	7.82012e+06	8.58499e+06	1.41921e+07	1.02738e+07	1.29801e+07	0.88968	0.302134	0.308681	154.997	0.889302
Orotic acid	Organoheterocyclic compounds	Diazines	1.76052e+08	2.67988e+08	1.59565e+08	2.10665e+08	2.80623e+08	2.37968e+08	3.6261e+08	4.00067e+08	4.15397e+08	5.12576e+08	4.91371e+08	2.30191e+08	1.8098	0.00334485	0.883901	155.008	0.88984
Valerylglycine	Organic acids and derivatives	Carboxylic acids and derivatives	3.95179e+06	3.77887e+06	3.62843e+06	5.11465e+06	4.22112e+06	4.05072e+06	4.92842e+06	4.86075e+06	5.08082e+06	7.16766e+06	5.40617e+06	5.12624e+06	1.3162	0.00584341	0.547537	158.081	3.47226
Terephthalic acid	Benzenoids	Benzene and substituted derivatives	3.7183e+07	2.35098e+07	3.37873e+07	3.34644e+07	2.31275e+07	2.52073e+07	2.54201e+07	2.44756e+07	2.82015e+07	1.60417e+07	2.19025e+07	2.40944e+07	0.794965	0.0822845	0.461399	165.018	3.55092
Uric acid	Organoheterocyclic compounds	Imidazopyrimidines	6.67465e+06	5.7461e+06	6.46634e+06	6.84222e+06	6.23159e+06	5.92627e+06	1.17819e+07	1.40623e+07	1.46768e+07	8.78303e+06	1.2822e+07	9.97623e+06	1.90308	0.000306728	0.862722	167.02	1.23355
Phenol sulphate	Organic acids and derivatives	Organic sulfuric acids and derivatives	8.1415e+06	1.01023e+07	7.18769e+06	8.71683e+06	1.08554e+07	9.84113e+06	8.9429e+06	8.09637e+06	8.14979e+06	2.0892e+07	9.84992e+06	8.81314e+06	1.1805	0.513683	0.180041	172.99	3.46732
Suberic acid	Lipids and lipid-like molecules	Fatty Acyls	5.98729e+06	7.31588e+06	5.23205e+06	7.40611e+06	6.70357e+06	5.29682e+06	5.70035e+06	7.3354e+06	4.54595e+06	4.93387e+06	3.78848e+06	4.48473e+06	0.811476	0.0816468	0.38704	173.081	3.70294
Allose	Unknown	null	5.15336e+08	5.4414e+08	5.65372e+08	5.02999e+08	4.18183e+08	5.23374e+08	5.98727e+08	6.51254e+08	5.89792e+08	3.05158e+08	6.1946e+08	3.24318e+08	1.00629	0.818584	0.199762	179.055	0.823887
Acamprosate	Organic acids and derivatives	Organic sulfonic acids and derivatives	524319	2.20315e+06	925136	686459	449590	455726	752002	429704	617513	349205	369642	322988	0.541733	0.128945	0.595134	180.031	3.1883
Hydroxyphenyllactic acid	Phenylpropanoids and polyketides	Phenylpropanoic acids	7.08789e+06	8.38451e+06	7.36477e+06	8.79961e+06	9.91074e+06	9.50233e+06	6.63667e+06	5.44189e+06	5.73012e+06	8.73146e+06	6.39962e+06	6.46374e+06	0.771863	0.0131446	0.523802	181.049	3.36525
Saccharin	Organoheterocyclic compounds	Benzothiazoles	1.89603e+08	2.41164e+08	1.67155e+08	2.1866e+08	2.47163e+08	2.32342e+08	2.9153e+08	3.95121e+08	3.88423e+08	7.96875e+08	4.52504e+08	4.14982e+08	2.11362	0.0020911	0.993201	181.99	3.34353
Azelaic acid	Lipids and lipid-like molecules	Fatty Acyls	2.86083e+07	3.78259e+07	2.97856e+07	3.69704e+07	3.06714e+07	2.77558e+07	3.87669e+07	2.04393e+07	2.42768e+07	3.52131e+07	2.20721e+07	2.44624e+07	0.862295	0.195207	0.297404	187.096	3.866
Citric acid	Organic acids and derivatives	NA	2.25808e+07	2.22507e+07	2.56646e+07	2.17073e+07	2.38497e+07	2.2082e+07	3.98131e+07	6.43014e+07	6.62932e+07	9.86541e+07	9.82558e+07	5.71818e+07	3.07308	0.000491973	1.146	191.019	3.00968
Citric acid	Organic acids and derivatives	NA	5.32991e+07	5.5347e+07	6.84666e+07	4.40486e+07	5.52922e+07	6.26741e+07	2.33805e+07	3.40354e+07	2.37022e+07	5.62644e+07	4.52422e+07	3.72825e+07	0.64845	0.0191762	0.76841	191.018	3.50522
Citric acid	Organic acids and derivatives	NA	3.61273e+09	5.53311e+09	3.70887e+09	3.19549e+09	3.88132e+09	3.86568e+09	4.47556e+09	4.30139e+09	4.4813e+09	1.00131e+10	5.43094e+09	3.1752e+09	1.33955	0.212143	0.489854	191.018	1.22894
Sebacic acid	Lipids and lipid-like molecules	NA	4.06546e+06	5.60863e+06	6.46972e+06	5.51581e+06	3.60995e+06	3.68551e+06	4.17232e+06	3.34532e+06	3.86005e+06	5.49808e+06	3.3703e+06	3.34125e+06	0.814618	0.161077	0.375142	201.112	4.01783
Indolelactic acid	Organoheterocyclic compounds	Indoles and derivatives	8.62215e+06	1.05142e+07	8.3308e+06	9.34192e+06	1.11262e+07	1.00104e+07	1.0256e+07	1.14454e+07	1.18003e+07	2.67214e+07	1.40543e+07	1.23658e+07	1.49525	0.0556439	0.649327	204.066	3.86518
Phenylglyoxylic acid	Benzenoids	Benzene and substituted derivatives	1.17276e+08	8.8144e+07	1.30427e+08	9.65024e+07	8.01595e+07	8.52407e+07	7.40158e+07	7.62898e+07	7.54981e+07	4.5176e+07	6.77035e+07	7.20707e+07	0.687166	0.00805668	0.705552	209.044	3.6595
Glucaric acid	Organic oxygen compounds	Organooxygen compounds	1.03955e+08	1.32376e+08	1.52181e+08	7.81588e+07	9.07501e+07	8.317e+07	4.71812e+07	1.81862e+07	2.52908e+07	2.49435e+07	2.55432e+07	2.27169e+07	0.255798	1.19284e-05	1.39055	209.029	0.790184
Indoxyl sulfate	Organic acids and derivatives	Organic sulfuric acids and derivatives	1.96163e+06	1.96281e+06	1.05572e+06	2.33005e+06	2.36795e+06	2.57779e+06	2.20287e+06	2.20453e+06	2.38784e+06	4.90681e+06	2.52881e+06	2.41054e+06	1.35782	0.131866	0.595767	212.001	3.54298
Undecanedioic acid	Lipids and lipid-like molecules	Fatty Acyls	1.9287e+06	2.69209e+06	2.32329e+06	2.6404e+06	1.94687e+06	1.74277e+06	2.12492e+06	1.41611e+06	1.69994e+06	1.90585e+06	1.57948e+06	1.8034e+06	0.793251	0.0379439	0.404562	215.128	4.17533
Monobutyl phthalate	Benzenoids	Benzene and substituted derivatives	3.92938e+06	3.18056e+06	4.25181e+06	3.54996e+06	2.98666e+06	2.98414e+06	2.78921e+06	2.81884e+06	2.67093e+06	2.3276e+06	2.79792e+06	2.87134e+06	0.779401	0.00827146	0.552145	221.081	4.49532
Pyroglutamylvaline	Organic acids and derivatives	Carboxylic acids and derivatives	581704	757804	597972	1.69484e+06	628279	453906	6.20358e+06	1.0944e+07	1.04074e+07	2.03116e+07	1.11602e+07	1.08398e+07	14.8195	6.9394e-07	1.90207	227.103	3.34128
Dodecanedioic acid	Lipids and lipid-like molecules	Fatty Acyls	1.31821e+06	3.06036e+06	1.32836e+06	4.8864e+06	1.09185e+06	1.07361e+06	1.1998e+06	1.52006e+06	1.15095e+06	1.5988e+06	1.16742e+06	1.09261e+06	0.605829	0.264879	0.490663	229.144	4.3297
Acetaminophen sulfate	Benzenoids	Phenols	6.07926e+06	1.07204e+07	5.12208e+06	6.78296e+06	8.29692e+06	7.45078e+06	7.02921e+06	8.00702e+06	7.35206e+06	1.92615e+07	9.98496e+06	1.12874e+07	1.41549	0.130979	0.593439	230.012	3.44178
Uridine	Nucleosides, nucleotides, and analogues	Pyrimidine nucleosides	4.41584e+07	7.58295e+07	3.99877e+07	4.78584e+07	6.72378e+07	5.39576e+07	5.62927e+07	5.06747e+07	5.32829e+07	1.33321e+08	6.11807e+07	4.44358e+07	1.21323	0.468783	0.372485	243.062	1.42156
Isopimpinellin	Phenylpropanoids and polyketides	Coumarins and derivatives	970477	47353.9	1.04001e+06	782772	731275	784272	262863	1.17721e+06	1.28705e+06	4.11692e+06	1.68444e+06	1.22278e+06	2.2385	0.196464	0.796564	245.048	4.1688
Pyrraline	Organic acids and derivatives	Carboxylic acids and derivatives	1.00087e+07	1.17672e+07	9.31251e+06	1.12482e+07	1.31488e+07	1.19073e+07	7.61583e+06	3.16267e+06	3.78924e+06	4.7467e+06	3.32067e+06	4.2804e+06	0.399383	0.00034659	1.13603	253.119	3.22178
Daidzein	Phenylpropanoids and polyketides	Isoflavonoids	171747	255538	248643	1.38749e+06	206405	130210	167988	337012	237399	671220	357987	281850	0.855594	0.740266	0.341014	253.03	3.41285
Daidzein	Phenylpropanoids and polyketides	Isoflavonoids	2.33336e+07	2.44798e+07	1.77169e+07	4.31397e+07	3.18969e+07	2.63471e+07	3.70314e+07	4.98899e+07	5.35651e+07	1.05811e+08	5.89622e+07	5.47686e+07	2.15697	0.00247496	1.02198	253.05	3.62218
Daidzein	Phenylpropanoids and polyketides	Isoflavonoids	2.18039e+06	1.38139e+06	1.89745e+06	1.44895e+06	1.40274e+06	1.36868e+06	1.14588e+06	1.06705e+06	1.2611e+06	839930	1.15038e+06	1.20042e+06	0.688537	0.00533413	0.653594	253.071	3.70827
Daidzein	Phenylpropanoids and polyketides	Isoflavonoids	1.13849e+07	1.16856e+07	8.21363e+06	1.35876e+07	1.69786e+07	1.48107e+07	4.23856e+07	8.72414e+07	8.27312e+07	2.01197e+08	1.08112e+08	8.86581e+07	7.96136	3.82111e-05	1.71315	253.05	3.97435
Palmitic acid	Lipids and lipid-like molecules	Fatty Acyls	2.36558e+06	1.72519e+06	2.36787e+06	3.09715e+06	5.75369e+06	4.1703e+06	2.85444e+06	1.32446e+06	1.55402e+06	83269.5	1.5401e+06	1.63518e+06	0.46158	0.0982486	1.12789	255.232	6.61442
Trimethyltridecanoic acid	Lipids and lipid-like molecules	Prenol lipids	1.42792e+07	1.68285e+07	1.38689e+07	1.73169e+07	2.3203e+07	2.2717e+07	2.19562e+07	2.50654e+07	2.66879e+07	5.87156e+06	3.29252e+07	2.49632e+07	1.27035	0.619426	0.398862	255.232	8.44362
Isoleptospermone	Lipids and lipid-like molecules	Prenol lipids	4.05951e+07	1.53212e+08	2.81798e+07	4.4415e+07	3.03644e+07	3.24442e+07	7.47316e+07	3.06666e+07	2.97645e+07	2.62232e+07	2.83859e+07	2.40957e+07	0.649638	0.34792	0.402909	265.147	8.76048
Apigenin	Phenylpropanoids and polyketides	Flavonoids	5.75107e+07	6.82173e+07	3.95963e+07	5.77273e+07	7.53638e+07	6.64269e+07	8.96492e+07	1.24046e+08	1.27162e+08	2.88993e+08	1.59574e+08	1.29736e+08	2.51933	0.00149412	1.11686	269.045	3.74223
Apigenin	Phenylpropanoids and polyketides	Flavonoids	1.39909e+07	1.40788e+07	1.30006e+07	1.82776e+07	2.40242e+07	2.09696e+07	6.27663e+07	1.3636e+08	1.37716e+08	3.18669e+08	1.66456e+08	1.4185e+08	9.23713	3.31592e-05	1.77576	269.045	4.17745
Tridecanoylglycine	Organic acids and derivatives	Carboxylic acids and derivatives	1.27696e+06	1.01742e+06	1.82252e+06	990958	1.03813e+06	1.04853e+06	795799	821642	836603	915414	788491	967106	0.712356	0.0199964	0.49951	270.207	4.55281
Guanosine	Nucleosides, nucleotides, and analogues	Purine nucleosides	1.9059e+07	4.12551e+07	1.80313e+07	2.38721e+07	3.81931e+07	2.99643e+07	9.83637e+06	8.36589e+06	7.23634e+06	1.11431e+08	1.22371e+07	2.96768e+07	1.04935	0.343479	0.501251	282.084	1.67709
Guanosine	Nucleosides, nucleotides, and analogues	Purine nucleosides	3.21333e+06	297487	3.16703e+06	4.19532e+06	7.56849e+06	5.33172e+06	6.6558e+06	4.26912e+06	1.42885e+07	1.80683e+06	6.52876e+06	4.2676e+06	1.59071	0.293001	0.474021	282.084	1.41244
Genkwanin	Unknown	-	1.38715e+06	1.43499e+06	1.55228e+06	2.22547e+06	1.66278e+06	1.48176e+06	2.6431e+06	2.74273e+06	3.08065e+06	5.65136e+06	3.69146e+06	3.43856e+06	2.18052	0.000390406	1.0323	283.061	3.62108
Genkwanin	Unknown	-	959262	1.29391e+06	871911	1.17497e+06	1.43474e+06	1.27306e+06	961640	778612	828901	1.65107e+06	46979.3	886689	0.735446	0.257424	0.701952	283.083	3.6341
Uridine	Nucleosides, nucleotides, and analogues	Pyrimidine nucleosides	2.44275e+06	4.29469e+06	2.18714e+06	2.60615e+06	3.79908e+06	2.97146e+06	3.20263e+06	2.7388e+06	2.96645e+06	7.42964e+06	3.38985e+06	2.46148e+06	1.21242	0.47409	0.36506	289.067	1.4152
Seryltryptophan	Organic acids and derivatives	Carboxylic acids and derivatives	121834	169777	137413	177287	186784	136877	3.47967e+06	7.07473e+06	6.948e+06	1.21028e+07	7.96927e+06	8.12702e+06	49.1429	1.92844e-07	2.25125	290.114	3.36197
Imazamox	Unknown	-	32719.7	12641	10676.7	104138	36157	17748.1	836746	1.76878e+06	1.94178e+06	3.78709e+06	2.16459e+06	1.88465e+06	57.8458	4.80372e-06	2.32285	304.151	3.19438
Imazamox	Unknown	-	47605.7	542568	399056	67876.5	56111.4	539574	2.33914e+06	4.62539e+06	5.03302e+06	8.29364e+06	5.44235e+06	5.31017e+06	18.7826	0.000536744	2.02992	304.13	3.38356
Heliannuol C	Organoheterocyclic compounds	Benzoxepines	1.08805e+08	9.73213e+07	1.26065e+08	9.82947e+07	9.70081e+07	9.17816e+07	4.11009e+07	1.3113e+07	1.44836e+07	2.80477e+07	1.59075e+07	2.20367e+07	0.217495	0.000179558	1.56471	307.151	0.687755
Trilobinone	Lipids and lipid-like molecules	Prenol lipids	115901	555012	58926.9	51896.1	18132.9	40438.9	1.02892e+07	121595	44018.4	14069.5	36142.6	6570.85	12.5092	0.973217	0.938387	315.196	5.53668
Dodecylbenzenesulfonic acid	Lipids and lipid-like molecules	Fatty Acyls	963100	2.13149e+06	489470	587736	678791	568441	671089	451463	1.84143e+06	1.00526e+06	1.22111e+06	349343	1.02227	0.981353	0.15242	325.201	4.93123
Dodecylbenzenesulfonic acid	Lipids and lipid-like molecules	Fatty Acyls	4.19048e+07	1.34441e+07	4.65558e+07	1.14677e+07	3.0513e+07	1.20646e+07	1.19504e+07	3.94115e+07	1.37577e+07	1.86229e+07	7.65738e+06	1.12341e+07	0.658121	0.287159	0.428225	325.184	6.33644
FAHFA 19:0; FAHFA(16:0/3:0)	Lipids and lipid-like molecules	Fatty Acyls	6.61785e+06	8.16574e+06	7.75626e+06	9.68355e+06	1.19866e+07	1.19337e+07	1.33625e+07	2.11994e+07	1.95406e+07	4.91608e+06	2.60026e+07	2.32303e+07	1.92811	0.0824086	0.775723	327.253	8.61
Prostaglandin A1	Lipids and lipid-like molecules	Fatty Acyls	97268.6	1.53612e+06	76380.8	119530	75763.6	137224	8.96751e+06	174210	130518	84565.8	65161.2	56928.4	4.64131	0.78936	0.782096	335.222	4.85403
Sucrose	Organic oxygen compounds	NA	7.85612e+06	5.90633e+06	6.49275e+06	5.76562e+06	9.82566e+06	9.00424e+06	1.49314e+07	2.38371e+07	6.94506e+06	1.40592e+07	2.49857e+07	3.70645e+07	2.71619	0.0116851	1.09771	341.108	2.83662
Galactinol	Organic oxygen compounds	NA	76327.9	255106	86538.6	175911	330303	249562	254933	136087	304156	784662	416905	360354	1.92298	0.0850435	0.713146	341.085	3.13867
Galactinol	Organic oxygen compounds	NA	1.06884e+07	8.58158e+06	7.00693e+06	1.09889e+07	1.49208e+07	1.52949e+07	1.03184e+07	1.61694e+07	8.17125e+06	9.33899e+06	9.944e+06	1.02596e+07	0.951396	0.82296	0.0732265	341.108	3.28123
Sucrose	Organic oxygen compounds	NA	2.31738e+07	1.91068e+06	4.53381e+06	3.72919e+06	2.19887e+06	1.67123e+07	2.67865e+06	1.0008e+07	4.98419e+06	4.18325e+06	1.10503e+07	9.78932e+06	0.816967	0.794715	0.105761	341.108	1.2823
Cycloartocarpesin	Phenylpropanoids and polyketides	Flavonoids	1.68602e+06	1.92469e+06	1.28611e+06	1.13643e+06	1.67231e+06	1.43119e+06	1.97985e+06	2.28112e+06	2.74564e+06	9.02663e+06	2.92031e+06	2.34609e+06	2.33121	0.0251062	0.895015	351.09	4.04859
FAHFA 21:0; FAHFA(18:0/3:0)	Lipids and lipid-like molecules	Fatty Acyls	3.70302e+08	2.75768e+08	3.17538e+08	4.16039e+08	5.37387e+08	5.56466e+08	5.74861e+08	6.18377e+08	6.35971e+08	4.05461e+07	7.49484e+08	7.00525e+08	1.34213	0.953144	0.557957	355.285	9.37943
FAHFA 21:0; FAHFA(18:0/3:0)	Lipids and lipid-like molecules	Fatty Acyls	2.3612e+06	1.81147e+06	1.92573e+06	2.77982e+06	3.316e+06	3.52892e+06	4.987e+06	7.0532e+06	5.97579e+06	1.76228e+06	8.03415e+06	6.73125e+06	2.19699	0.0238439	0.90515	355.285	9.70592
LysoPG 8:0; LysoPG 8:0	Lipids and lipid-like molecules	Glycerophospholipids	106473	166235	152465	115290	118401	78049.6	174143	94038.3	118390	238885	96956.5	67875.4	1.07243	0.96525	0.0613894	371.171	3.8522
LysoPG 8:0; LysoPG 8:0	Lipids and lipid-like molecules	Glycerophospholipids	623687	635169	563628	525166	658993	566284	815505	1.25406e+06	1.42088e+06	3.29777e+06	1.59801e+06	1.20992e+06	2.6858	0.00472076	1.06908	371.147	4.05833
LysoPG 8:0; LysoPG 8:0	Lipids and lipid-like molecules	Glycerophospholipids	170232	307425	172316	169350	80217.8	88298.4	58456.4	135713	151053	439220	208198	175065	1.18208	0.782104	0.442134	371.172	4.19623
Riboflavin	Organoheterocyclic compounds	Pteridines and derivatives	1.84127e+06	2.51835e+06	1.69822e+06	2.13878e+06	2.36726e+06	2.18806e+06	2.88514e+06	3.3547e+06	3.07913e+06	6.05602e+06	4.33585e+06	3.26873e+06	1.80205	0.00267706	0.892002	375.13	3.45363
Neotame	Organic acids and derivatives	Carboxylic acids and derivatives	1.9297e+07	2.53971e+07	81042.1	24270.9	2.74127e+07	2.30992e+07	1.75123e+07	7.48543e+06	1.01949e+07	1.66759e+07	9.20779e+06	1.05529e+07	0.751529	0.355159	0.798634	377.208	3.9578
Galactinol	Organic oxygen compounds	Organooxygen compounds	1.10493e+07	1.15804e+07	1.4032e+07	6.08367e+06	1.15296e+07	1.20382e+07	9.06819e+06	1.31845e+07	7.13155e+07	2.80461e+07	1.70182e+07	6.75777e+07	3.10965	0.0567021	0.85617	387.114	2.83662
Ramiprilat	Organic acids and derivatives	Carboxylic acids and derivatives	127618	423210	138918	374245	445614	239465	2.78545e+06	6.13746e+06	7.80695e+06	1.30891e+07	7.37622e+06	5.77567e+06	24.5678	1.1364e-06	2.03988	387.188	3.25042
Galactinol	Organic oxygen compounds	Organooxygen compounds	3.41416e+07	2.46944e+07	1.61175e+07	2.03077e+07	2.25163e+07	2.88499e+07	1.49545e+07	1.79511e+07	1.86629e+07	1.65068e+07	2.00021e+07	1.87684e+07	0.728689	0.0421543	0.501236	387.114	3.29186
Ramiprilat	Organic acids and derivatives	Carboxylic acids and derivatives	2.33196e+06	2.74845e+06	2.59971e+06	2.55772e+06	2.70902e+06	2.58171e+06	2.07073e+06	1.85524e+06	1.8884e+06	3.41531e+06	2.24584e+06	2.14321e+06	0.877011	0.159562	0.394748	387.166	3.44269
Sucrose	Organic oxygen compounds	Organooxygen compounds	1.2842e+06	557674	999522	762695	568603	712646	275973	280690	225448	447046	122809	382808	0.355098	0.00113451	1.16328	387.133	0.710754
Sucrose	Organic oxygen compounds	Organooxygen compounds	1.20731e+09	8.34014e+08	1.24059e+09	1.03054e+09	5.97648e+08	1.05763e+09	1.32149e+09	1.31094e+09	1.34295e+09	5.64031e+08	1.1981e+09	6.41531e+08	1.06892	0.860411	0.292906	387.113	0.816702
LysoPC 6:0	Lipids and lipid-like molecules	Glycerophospholipids	1.14331e+06	1.2872e+06	984834	1.47272e+06	1.47202e+06	1.27807e+06	1.71576e+06	2.37135e+06	2.12076e+06	4.00814e+06	2.72105e+06	2.47863e+06	2.01825	0.000985391	0.978363	400.173	3.59973
Cholic acid	Lipids and lipid-like molecules	Steroids and steroid derivatives	2.48003e+06	2.79546e+06	2.02126e+06	2.93842e+06	3.13262e+06	2.96141e+06	2.95133e+06	3.01221e+06	3.16953e+06	8.29831e+06	3.67325e+06	3.54005e+06	1.50924	0.0878544	0.63857	407.28	4.63003
LysoPE 14:0	Lipids and lipid-like molecules	Glycerophospholipids	946115	1.03591e+06	925154	1.32493e+06	1.5756e+06	1.37874e+06	1.24153e+06	995451	1.0622e+06	412101	1.24495e+06	1.13075e+06	0.847011	0.32338	0.42733	424.246	4.95113
LysoPC 8:0	Lipids and lipid-like molecules	Glycerophospholipids	751780	933577	622831	830746	1.02505e+06	907907	1.51145e+06	2.46676e+06	2.64085e+06	6.40918e+06	3.49275e+06	2.49448e+06	3.74919	0.000843863	1.32917	428.205	3.87538
Callistephin	Unknown	-	5.92663e+06	6.89747e+06	4.46345e+06	7.61233e+06	7.68545e+06	6.69103e+06	8.77897e+06	1.32366e+07	1.37221e+07	2.56821e+07	1.5291e+07	1.29324e+07	2.28237	0.001323	1.0488	431.098	3.64843
LysoPE 16:1	Lipids and lipid-like molecules	Glycerophospholipids	1.16794e+06	1.31209e+06	1.36136e+06	2.04139e+06	2.39584e+06	1.64697e+06	1.51631e+06	1.80477e+06	1.44141e+06	1.07645e+06	2.04838e+06	1.50953e+06	0.946729	0.782207	0.0770294	450.262	5.13297
LysoPE 16:0	Lipids and lipid-like molecules	Glycerophospholipids	2.01706e+07	1.67496e+07	1.99071e+07	2.90122e+07	2.97138e+07	3.79001e+07	2.85441e+07	2.46287e+07	2.47447e+07	1.42639e+06	3.01112e+07	3.17772e+07	0.920359	0.49835	0.675651	452.278	5.6251
LysoPC 10:0	Lipids and lipid-like molecules	Glycerophospholipids	481892	684200	429490	605380	683152	723776	718337	1.01807e+06	1.04716e+06	2.47723e+06	1.31123e+06	1.08701e+06	2.12286	0.00722064	0.971379	456.236	4.15619
LysoPI 8:0; LysoPI 8:0	Lipids and lipid-like molecules	Glycerophospholipids	234089	355921	276709	219669	328312	257390	360490	349612	567328	1.49331e+06	497326	384243	2.18428	0.0337668	0.877404	459.186	3.84237
LysoPI 8:0; LysoPI 8:0	Lipids and lipid-like molecules	Glycerophospholipids	689842	974706	1.04998e+06	1.01222e+06	1.05103e+06	945589	953393	1.08954e+06	1.3372e+06	3.31725e+06	1.54716e+06	1.12521e+06	1.63711	0.0819146	0.654298	459.163	3.90275
Daidzin	Phenylpropanoids and polyketides	Isoflavonoids	9.3145e+06	1.05732e+07	7.14853e+06	1.40062e+07	1.07864e+07	1.09346e+07	1.54513e+07	1.94569e+07	1.90198e+07	3.26663e+07	2.16887e+07	1.89337e+07	2.02693	0.000477153	1.00016	461.108	3.51511
Glycocholic acid	Lipids and lipid-like molecules	Sterol Lipids	1.22339e+06	1.40761e+06	1.02279e+06	1.32536e+06	1.55581e+06	1.40214e+06	1.43634e+06	1.5192e+06	1.68289e+06	4.23243e+06	2.06765e+06	1.85762e+06	1.61219	0.0523263	0.71229	464.301	4.25752
LysoPE 18:2	Lipids and lipid-like molecules	Glycerophospholipids	1.097e+07	1.11538e+07	1.02643e+07	1.43038e+07	1.77234e+07	1.59972e+07	1.88242e+07	1.31473e+07	1.40489e+07	6.82782e+06	1.61106e+07	1.44485e+07	1.03724	0.938154	0.297336	476.277	5.35562
Genistin	Phenylpropanoids and polyketides	Isoflavonoids	1.94607e+07	2.27545e+07	1.46479e+07	2.4671e+07	2.28491e+07	2.1103e+07	2.86498e+07	4.2924e+07	4.4453e+07	8.27209e+07	5.00518e+07	4.23816e+07	2.32042	0.00111346	1.06475	477.103	3.65285
LysoPE 18:1	Lipids and lipid-like molecules	Glycerophospholipids	3.41974e+07	3.26465e+07	2.86591e+07	4.50361e+07	5.14759e+07	5.13616e+07	4.40417e+07	3.37344e+07	3.61851e+07	5.5928e+06	4.24333e+07	3.9688e+07	0.828655	0.363576	0.606733	478.293	5.84405
LysoPE 18:0	Lipids and lipid-like molecules	Glycerophospholipids	7.06032e+06	4.54596e+06	7.10473e+06	9.90207e+06	6.75207e+06	1.26116e+07	9.13174e+06	7.3143e+06	8.28235e+06	282588	7.94552e+06	9.5733e+06	0.886468	0.459673	0.743745	480.309	6.52995
LysoPE 20:4	Lipids and lipid-like molecules	Glycerophospholipids	1.07829e+06	1.02142e+06	970329	1.19623e+06	1.55725e+06	2.04401e+06	1.34871e+06	1.42828e+06	1.5118e+06	1.0115e+06	1.71513e+06	1.56333e+06	1.0904	0.450115	0.194153	500.277	5.35825
Maltotriose	Organic oxygen compounds	Organooxygen compounds	4.16591e+08	3.96118e+08	4.26932e+08	3.17064e+08	3.23053e+08	3.12995e+08	2.77891e+08	2.21762e+08	2.29147e+08	2.31843e+08	2.13209e+08	2.18408e+08	0.634937	0.000169439	0.800049	503.161	0.876298
LysoPC 14:0	Lipids and lipid-like molecules	Glycerophospholipids	6.67576e+06	7.19821e+06	7.57007e+06	7.66135e+06	1.02034e+07	9.08197e+06	7.95803e+06	6.69913e+06	8.4842e+06	5.22054e+06	8.48426e+06	8.81047e+06	0.943499	0.558337	0.169362	512.298	4.97117
LysoPS 18:1; LysoPS 18:1	Lipids and lipid-like molecules	Glycerophospholipids	5.05061e+06	8.3287e+06	5.51089e+06	9.55243e+06	1.06961e+07	1.04082e+07	8.23925e+06	6.23568e+06	6.03452e+06	3.56582e+06	6.42669e+06	6.87985e+06	0.754472	0.15779	0.42499	522.283	7.04618
LysoPC 15:0	Lipids and lipid-like molecules	Glycerophospholipids	1.45191e+06	1.38321e+06	1.70536e+06	2.02167e+06	2.18157e+06	2.03147e+06	1.72294e+06	1.57689e+06	1.63683e+06	386867	1.83748e+06	1.66919e+06	0.819492	0.299365	0.553704	526.314	5.29288
LysoPC 16:0	Lipids and lipid-like molecules	Glycerophospholipids	9.58656e+07	8.29929e+07	8.9096e+07	1.21051e+08	1.50768e+08	1.67934e+08	1.38085e+08	1.49189e+08	1.31358e+08	1.13127e+07	1.59399e+08	1.68209e+08	1.07043	0.729564	0.548063	540.33	5.66544
Maltotriose	Organic oxygen compounds	Organooxygen compounds	6.53229e+08	5.90335e+08	6.71139e+08	4.91385e+08	5.05113e+08	4.78519e+08	3.94141e+08	3.39132e+08	3.4662e+08	3.82863e+08	3.35567e+08	3.70607e+08	0.639855	0.000325217	0.832318	549.166	0.882155
Maltotriose	Organic oxygen compounds	Organooxygen compounds	3.83885e+06	732306	4.19561e+06	4.04297e+06	1.22336e+07	3.46454e+06	3.58151e+06	3.12856e+06	3.15961e+06	543829	4.28126e+06	1.17699e+07	0.928327	0.827887	0.366058	549.166	1.19509
LysoPC 18:3	Lipids and lipid-like molecules	Glycerophospholipids	1.43543e+06	1.46964e+06	1.23215e+06	1.80957e+06	2.43634e+06	2.06329e+06	1.91247e+06	2.07234e+06	1.96573e+06	3.09432e+06	2.46786e+06	1.99566e+06	1.29311	0.0660654	0.546005	562.314	5.0334
LysoPC 18:2	Lipids and lipid-like molecules	Glycerophospholipids	2.19242e+07	2.24299e+07	2.10892e+07	2.87331e+07	3.75619e+07	3.07088e+07	3.34232e+07	3.0181e+07	3.37356e+07	3.75398e+07	3.85398e+07	3.35445e+07	1.27404	0.0384353	0.492892	564.33	5.38648
LysoPC 18:1	Lipids and lipid-like molecules	Glycerophospholipids	2.01238e+07	2.03188e+07	1.73097e+07	3.05955e+07	3.24558e+07	2.90957e+07	2.70482e+07	2.2597e+07	2.25956e+07	8.0181e+06	2.72773e+07	2.45979e+07	0.881486	0.464097	0.389629	566.345	5.88465
LysoPC 18:0	Lipids and lipid-like molecules	Glycerophospholipids	8.00235e+06	5.20245e+06	8.41212e+06	1.07004e+07	1.31384e+07	1.31896e+07	1.10776e+07	1.05642e+07	1.00135e+07	476461	1.0974e+07	9.57078e+06	0.898223	0.482956	0.678235	568.361	6.58667
Acrylic acid	Organic acids and derivatives	Carboxylic acids and derivatives	4.50336e+07	4.5835e+07	4.9555e+07	5.51041e+07	4.1123e+07	4.69182e+07	5.65103e+07	6.01843e+07	5.98582e+07	3.44246e+07	5.85349e+07	3.51737e+07	1.07447	0.702553	0.175459	71.0123	0.815173
Acrylic acid	Organic acids and derivatives	Carboxylic acids and derivatives	6.24823e+06	6.87816e+06	8.56229e+06	9.55624e+06	9.08657e+06	1.00003e+07	6.22691e+06	7.17494e+06	5.7264e+06	1.16992e+07	8.64619e+06	8.78608e+06	0.95883	0.677222	0.283303	71.0124	1.45443
Propionic acid	Organic acids and derivatives	Carboxylic acids and derivatives	4.72147e+07	5.40769e+07	5.30226e+07	4.98561e+07	4.16217e+07	5.14142e+07	6.12668e+07	6.87084e+07	6.50861e+07	3.92927e+07	6.44577e+07	3.73598e+07	1.13111	0.441947	0.213963	73.028	0.823887
Propionic acid	Organic acids and derivatives	Carboxylic acids and derivatives	1.22156e+07	1.49605e+07	1.4965e+07	1.55457e+07	1.6691e+07	1.68976e+07	1.59814e+07	1.67787e+07	1.77139e+07	2.95054e+07	2.10958e+07	1.94755e+07	1.32074	0.0361659	0.538581	73.028	1.51067
Imidazolone	Organic acids and derivatives	Carboxylic acids and derivatives	1.10718e+08	1.21941e+08	1.1618e+08	1.60815e+08	2.77608e+08	1.11118e+08	8.48248e+07	2.00202e+08	9.37756e+07	1.57371e+08	8.06173e+07	6.6543e+07	0.760628	0.230041	0.482235	83.0236	7.64657
Imidazolone	Organic acids and derivatives	Carboxylic acids and derivatives	8.97032e+08	1.08067e+09	1.68869e+09	8.09197e+08	9.83199e+08	8.89487e+08	1.07242e+09	1.03308e+09	9.76069e+08	7.53118e+08	9.1645e+08	8.08377e+08	0.87575	0.399299	0.27352	83.0236	9.50792
Glucosereductone	Organic oxygen compounds	Organooxygen compounds	4.67275e+07	6.73731e+07	5.45574e+07	4.76045e+07	5.61536e+07	5.15691e+07	5.36954e+07	5.32801e+07	5.83372e+07	1.29299e+08	7.13051e+07	7.51724e+07	1.36145	0.118242	0.546176	87.0073	1.22446
Oxalic acid	Organic acids and derivatives	Carboxylic acids and derivatives	2.18389e+08	6.28904e+07	1.42878e+08	5.67409e+08	1.19942e+08	1.78795e+08	7.22969e+07	1.04248e+08	3.91401e+07	7.47399e+08	6.40412e+07	5.61396e+08	1.23112	0.759988	0.443709	88.9866	2.80373
Oxalic acid	Organic acids and derivatives	Carboxylic acids and derivatives	7.71536e+07	1.45282e+07	1.85185e+07	4.19697e+07	1.12405e+07	2.05311e+07	1.48725e+07	1.4482e+07	2.01076e+07	1.21547e+07	1.58969e+07	7.02943e+07	0.803559	0.614925	0.243144	88.9866	0.525735
Glyceraldehyde	Organic oxygen compounds	Organooxygen compounds	1.90364e+08	1.9572e+08	2.25546e+08	2.86081e+08	1.73436e+08	1.93233e+08	1.86926e+08	1.7917e+08	1.9184e+08	1.32987e+08	1.94117e+08	1.37671e+08	0.808862	0.0642956	0.316906	89.0229	0.814448
Dihydroxyacetone	Organic oxygen compounds	Organooxygen compounds	4.92909e+07	1.22876e+07	9.81566e+07	2.61977e+07	8.71547e+06	8.10607e+06	9.67288e+06	1.60576e+07	1.13267e+07	5.06974e+06	1.44857e+07	6.38142e+07	0.593954	0.440403	0.45492	89.013	9.33212
Oxalic acid	Organic acids and derivatives	Carboxylic acids and derivatives	7.36568e+07	7.12274e+07	9.22164e+07	6.57066e+07	7.54262e+07	5.98573e+07	4.67723e+07	2.89301e+07	5.29561e+07	1.55554e+07	4.49743e+07	5.78846e+07	0.563976	0.0223478	0.797807	88.9865	1.17618
Dihydroxyacetone	Organic oxygen compounds	Organooxygen compounds	4.96528e+08	6.42518e+08	4.97088e+08	5.79585e+08	6.68701e+08	5.95816e+08	5.10498e+08	4.89336e+08	4.99404e+08	8.90928e+08	6.66401e+08	5.37603e+08	1.03274	0.901307	0.310617	89.0229	1.22447
Soyasaponin Bb	Lipids and lipid-like molecules	Prenol lipids	6.42607e+07	7.84647e+07	5.72894e+07	7.65687e+07	9.29038e+07	8.91896e+07	9.68388e+07	1.11187e+08	1.14462e+08	2.20428e+08	1.29716e+08	1.21778e+08	1.73196	0.00477094	0.853673	941.511	4.30808
Soyasaponin Bb	Lipids and lipid-like molecules	Prenol lipids	1.25716e+06	1.40529e+06	922079	1.15669e+06	1.75037e+06	1.70568e+06	1.50267e+06	1.7544e+06	1.56098e+06	4.76352e+06	2.00864e+06	1.68041e+06	1.6189	0.0786693	0.730155	941.501	4.50323
Soyasaponin Ba	Lipids and lipid-like molecules	Prenol lipids	157590	1.61102e+06	1.10177e+06	1.52022e+06	1.92919e+06	1.68929e+06	2.19806e+06	2.79915e+06	2.6741e+06	6.56737e+06	3.81038e+06	2.78627e+06	2.60146	0.0336055	0.857069	957.506	3.87499
Soyasaponin Ba	Lipids and lipid-like molecules	Prenol lipids	4.25868e+06	5.35402e+06	3.31159e+06	5.12336e+06	1.02989e+07	5.73018e+06	7.4007e+06	1.45141e+07	9.246e+06	2.30081e+07	1.24649e+07	1.58174e+07	2.41958	0.00297145	1.07617	957.505	4.2677
Phosphoric acid	Homogeneous non-metal compounds	Non-metal oxoanionic compounds	158322	297328	369224	229176	222959	211190	395331	376311	279595	4.10961e+06	205075	185685	3.73042	0.269204	0.702132	96.9422	0.739793
Phosphoric acid	Homogeneous non-metal compounds	Non-metal oxoanionic compounds	3.01555e+08	2.88502e+08	3.03926e+08	2.61834e+08	2.35459e+08	2.47555e+08	2.33421e+08	1.97504e+08	2.13866e+08	1.19354e+08	1.65012e+08	1.55478e+08	0.661835	0.00578297	0.786117	96.9586	0.941783
Soyasaponin Bb	Lipids and lipid-like molecules	Prenol lipids	1.2761e+07	1.58365e+07	1.15376e+07	1.49361e+07	1.83837e+07	1.76666e+07	1.90145e+07	2.17744e+07	2.21414e+07	4.35817e+07	2.65317e+07	2.35469e+07	1.71848	0.00576696	0.841043	987.516	4.30808
Soyasaponin Bb	Lipids and lipid-like molecules	Prenol lipids	207449	268511	150106	213559	301719	255844	249769	262245	269343	730171	320599	289384	1.51842	0.0989433	0.660128	987.507	4.50207
Succinic anhydride	Organoheterocyclic compounds	Oxolanes	1.33391e+07	1.44811e+07	1.89707e+07	3.80255e+07	1.68841e+07	1.7854e+07	1.32179e+07	1.50149e+07	1.63987e+07	1.93617e+07	1.90379e+07	1.82277e+07	0.846967	0.530111	0.231917	99.0073	1.50744

## Sheet: Table S2
Table S2 Differential metabolomics in CON group and YC group
Metabolite	superclass	class	CON_1d_1	CON_1d_2	CON_1d_3	CON_1d_4	CON_1d_5	CON_1d_6	YC_1d_1	YC_1d_2	YC_1d_3	YC_1d_4	YC_1d_5	YC_1d_6	ratio	t.test_p.value	VIP	MZ	RT
Proline	Organic acids and derivatives	Carboxylic acids and derivatives	9.31466e+06	111444	9.02331e+06	1.01628e+07	9.03269e+06	8.91116e+06	5.24625e+07	1.13336e+08	1.12601e+08	2.18376e+08	1.28672e+08	1.18879e+08	15.9877	0.00605189	2.13779	116.07	3.30737
Styrene Oxide	Benzenoids	Benzene and substituted derivatives	4.01632e+07	2.96802e+07	4.15066e+07	3.70264e+07	3.96186e+07	3.80096e+07	681254	1.05046e+06	985688	5.38349e+06	1.59054e+06	1.00709e+06	0.0473376	7.70393e-05	1.95817	121.084	1.41089
Isoleucine	Organic acids and derivatives	Carboxylic acids and derivatives	5.85241e+06	6.95176e+06	5.80145e+06	7.19403e+06	7.0305e+06	3.8959e+06	4.44393e+07	9.10331e+07	1.23655e+08	1.90079e+08	1.12758e+08	8.69078e+07	17.6679	3.17094e-06	1.9111	132.102	3.22998
Iminodiacetic acid	Organic acids and derivatives	Carboxylic acids and derivatives	54700	23556.5	62655.6	136141	136850	95384.4	3.40673e+06	9.17477e+06	123458	1.70195e+06	1.07082e+06	577397	31.5247	0.00364748	1.76644	134.044	3.74454
Methionine	Organic acids and derivatives	Carboxylic acids and derivatives	8.84461e+07	1.14038e+08	7.90139e+07	8.35476e+07	1.17312e+08	8.8718e+07	9.86437e+06	1.32055e+07	1.147e+07	2.06605e+07	1.68392e+07	1.5435e+07	0.153175	2.97862e-07	1.6834	150.056	1.22752
Phenylalanine	Organic acids and derivatives	Carboxylic acids and derivatives	3.31256e+06	3.05847e+06	3.26095e+06	3.29306e+06	3.2392e+06	3.17208e+06	1.40545e+07	2.46698e+07	2.4884e+07	4.73221e+07	2.97785e+07	2.46677e+07	8.55264	4.392e-05	1.69422	166.086	3.53578
Pyridoxamine	Organoheterocyclic compounds	Pyridines and derivatives	1.81415e+06	2.16197e+06	2.01731e+06	2.02756e+06	1.94449e+06	1.82046e+06	7.06898e+06	1.26602e+07	1.33331e+07	1.972e+07	1.37643e+07	1.15819e+07	6.62896	2.36381e-05	1.61423	169.097	3.15488
Linsidomine cation	Unknown	-	1.3868e+06	1.46964e+06	1.72584e+06	1.73646e+06	76942.2	2.09456e+06	9.49129e+06	2.20442e+07	2.35304e+07	9.52043e+07	2.02655e+07	1.95257e+07	22.3859	0.000693675	2.14369	189.123	2.31135
Pantothenic acid	Organic acids and derivatives	Carboxylic acids and derivatives	598094	527779	572200	550800	379035	642474	1.2495e+07	2.98857e+07	3.01821e+07	5.90321e+07	3.71298e+07	2.91249e+07	60.4974	1.02963e-06	2.33283	220.134	3.1843
Pilocarpine	Alkaloids and derivatives	null	500350	1.50332e+06	357641	689181	1.27483e+06	777450	4.97715e+06	5.25453e+07	5.31669e+06	3.35744e+08	7.72642e+07	4.73936e+07	102.541	0.00151985	2.3381	226.154	1.85602
Acylcarnitine 4:0	Lipids and lipid-like molecules	Fatty Acyls	511072	1.08175e+06	491831	856422	861257	731049	3.11638e+07	6.69958e+07	6.59277e+07	1.4316e+08	8.33415e+07	6.39905e+07	100.274	2.84464e-08	2.51618	232.172	3.33385
Acylcarnitine 5:0	Lipids and lipid-like molecules	Fatty Acyls	1.28218e+06	2.59963e+06	1.37281e+06	2.55735e+06	2.84297e+06	2.17568e+06	7.00819e+07	1.45127e+08	1.477e+08	3.10301e+08	1.75468e+08	1.36596e+08	76.7908	2.1593e-08	2.45811	246.187	3.44695
Daidzein	Phenylpropanoids and polyketides	Isoflavonoids	1.80875e+07	2.15192e+07	1.503e+07	2.36862e+07	2.96664e+07	2.64367e+07	6.92926e+07	1.33046e+08	1.42958e+08	2.4943e+08	1.52965e+08	1.37601e+08	6.58572	1.06039e-05	1.6488	255.064	3.96678
Caffeoylcholine	Unknown	-	199791	456982	174571	260942	376006	319059	1.37013e+07	3.02332e+07	2.96835e+07	6.16821e+07	3.74303e+07	2.7899e+07	112.25	1.01284e-08	2.5007	266.156	3.41272
Genistein	Phenylpropanoids and polyketides	Isoflavonoids	5.74995e+06	6.65827e+06	5.61375e+06	8.5804e+06	1.16389e+07	1.10062e+07	3.19068e+07	6.66088e+07	7.07337e+07	1.51022e+08	7.65504e+07	6.40242e+07	9.35776	1.15005e-05	1.79731	271.059	4.17433
Biochanin A	Phenylpropanoids and polyketides	Isoflavonoids	3.32537e+06	3.98075e+06	2.81728e+06	4.3198e+06	5.34422e+06	4.54139e+06	1.265e+07	2.42904e+07	2.64067e+07	5.0868e+07	3.0494e+07	2.66464e+07	7.04332	2.42337e-05	1.64533	285.074	4.01325
Hexaethylene glycol	Organic oxygen compounds	Organooxygen compounds	7.26973e+06	6.94038e+06	1.15296e+07	8.97454e+06	6.19471e+06	7.36697e+06	5.44215e+07	4.13914e+07	7.92047e+07	1.61065e+08	9.21177e+07	1.10239e+08	11.1534	1.42172e-05	1.55985	300.191	3.30738
Gerberinol	Phenylpropanoids and polyketides	Coumarins and derivatives	1.62058e+07	1.98907e+07	2.52601e+07	3.63299e+07	3.79117e+07	3.73597e+07	5.605e+06	4.19824e+06	3.60362e+06	1.3447e+06	3.17979e+06	3.03878e+06	0.121244	9.02555e-06	1.84127	365.104	3.31528
Piperidine	Organoheterocyclic compounds	Piperidines	5.5951e+07	8.13216e+07	1.00111e+08	9.24213e+07	7.73194e+07	7.31132e+07	3.22221e+08	6.47426e+08	6.42285e+08	1.37041e+09	7.87605e+08	6.18459e+08	9.13799	2.03595e-05	1.60821	86.0965	1.76296
Xanthine	Organoheterocyclic compounds	Imidazopyrimidines	317295	557931	310605	577422	377099	311129	758757	4.57211e+06	3.37652e+06	1.21327e+07	4.38616e+06	2.65595e+06	11.3736	0.00136359	1.74624	151.025	1.34531
Pyroglutamylvaline	Organic acids and derivatives	Carboxylic acids and derivatives	581704	757804	597972	1.69484e+06	628279	453906	6.20358e+06	1.0944e+07	1.04074e+07	2.03116e+07	1.11602e+07	1.08398e+07	14.8195	6.9394e-07	1.90207	227.103	3.34128
Apigenin	Phenylpropanoids and polyketides	Flavonoids	1.39909e+07	1.40788e+07	1.30006e+07	1.82776e+07	2.40242e+07	2.09696e+07	6.27663e+07	1.3636e+08	1.37716e+08	3.18669e+08	1.66456e+08	1.4185e+08	9.23713	3.31592e-05	1.77576	269.045	4.17745
Seryltryptophan	Organic acids and derivatives	Carboxylic acids and derivatives	121834	169777	137413	177287	186784	136877	3.47967e+06	7.07473e+06	6.948e+06	1.21028e+07	7.96927e+06	8.12702e+06	49.1429	1.92844e-07	2.25125	290.114	3.36197
Imazamox	Unknown	-	32719.7	12641	10676.7	104138	36157	17748.1	836746	1.76878e+06	1.94178e+06	3.78709e+06	2.16459e+06	1.88465e+06	57.8458	4.80372e-06	2.32285	304.151	3.19438
Heliannuol C	Organoheterocyclic compounds	Benzoxepines	1.08805e+08	9.73213e+07	1.26065e+08	9.82947e+07	9.70081e+07	9.17816e+07	4.11009e+07	1.3113e+07	1.44836e+07	2.80477e+07	1.59075e+07	2.20367e+07	0.217495	0.000179558	1.56471	307.151	0.687755
Ramiprilat	Organic acids and derivatives	Carboxylic acids and derivatives	127618	423210	138918	374245	445614	239465	2.78545e+06	6.13746e+06	7.80695e+06	1.30891e+07	7.37622e+06	5.77567e+06	24.5678	1.1364e-06	2.03988	387.188	3.25042
